# Supplementary material for: DeepMetabio-mCRC Screener: A Multi-Omics Deep Learning Framework for Early Risk Prediction and Biomarker Discovery in Colorectal Liver Metastasis
Source: Comput Struct Biotechnol J. 2026 May 25;35(1):0074. doi: 10.34133/csbj.0074 (PMC13199651; doi:10.34133/csbj.0074)
Supplement: Supplementary 1 — Figs. S1 to S8 Tables S1 to S27 [file csbj.0074.f1.zip]

Archive with 10 entries (10 files):
- FIgure S3.tif
- Figure S4.tif
- Figure S6.tif
- Figure S7.tif
- Figure S8.tif
- Supplementary Figure 1.tif
- Supplementary Figure 2.tif
- Supplementary Figure 5.tif
- Supplementary Legends.docx
- Supplementary Tables.xlsx
