# Supplementary material for: DeepMetabio-mCRC Screener: A Multi-Omics Deep Learning Framework for Early Risk Prediction and Biomarker Discovery in Colorectal Liver Metastasis
Source: Comput Struct Biotechnol J. 2026 May 25;35(1):0074. doi: 10.34133/csbj.0074 (PMC13199651; doi:10.34133/csbj.0074)
Supplement: Supplementary 1 — Figs. S1 to S8 Tables S1 to S27 [file csbj.0074.f1.zip › Supplementary Tables.xlsx]

## Sheet: List of Supplement Tables
No	Table Content	Table Num
1	The datasets applied in this study	Table S1
2	Datasets applied for model construction, training and validation	Table S2
3	List of differiential expression analysis between mCRC and CRC from GSE131418	Table S3
4	List of 620 genes in Functional DEGs	Table S4
5	Silhouette score of all samples before batch correction	Table S5
6	Silhouette score of all samples after batch correction	Table S6
7	Cross training and validation during model training process	Table S7
8	Internal cross-validation on all validation samples	Table S8
9	Result of Extensional Leave-One-Dataset-Out Testing	Table S9
10	External cross-validation on all validation samples	Table S10
11	Benchmark testing of internal and external validation set among all models	Table S11
12	TRS of all samples from Training and Internal Validation set	Table S12
13	TRS of all samples from External Validation set	Table S13
14	List of Core TRS Features closely linked to CRC metastasis risk	Table S14
15	KEGG enrichment of Core TRS Features	Table S15
16	Integrating metabolomic and transcriptomic pathway mostly correlated with CRC liver metastasis	Table S16
17	Table of clinical information and Immunohistochemistry Assay among tissue samples from CRLM & LCRC cohorts	Table S17
18	Table of Postoperative recurrence among CRC patients	Table S18
19	Results of ssGSEA analysis of Immune Cells Illustration	Table S19
20	Results of Estimate Score algorithm	Table S20
21	Table of target combinition therapeutic outcomes among tissue samples between CRLM & LCRC patients	Table S21
22	Table of chemotherapeutic outcomes among tissue samples between CRLM & LCRC patients	Table S22
23	GDSC drug sensitivity and ACMSD expression matrix	Table S23
24	Correlation matrix between ACMSD expression and significantly sensitive GDSC drugs	Table S24
25	Oncopredict Results of potential therapeutic agents for CRLM patients with high ACMSD expression	Table S25
26	List of potential therapeutic agents for CRLM patients with high ACMSD expression	Table S26
27	Table of Serum samples between CRLM & LCRC cohorts	Table S27
6	List of Machine Learning Classification Models and statistical packages	Table S6
7	Results of 20 ML Models' prediction of Validation Cohort and Test Cohort	Table S7
8	AUC results of classifying CRLM among potential biomarkers(including ACMSD from functional DEGs, 8 established CRLM diagnostic biomarkers and 9 CRC pregression biomarkers)	Table S8
9	Table of clinical information and Immunohistochemistry Assay among tissue samples from CRLM & LCRC cohorts	Table S9
10	Table of Postoperative recurrence among CRC patients	Table S10
11	Result of gene set enrichment analysis based on GO and KEGG dataset	Table S11
12	Results of ssGSEA analysis of Immune Cells Illustration	Table S12
13	Results of Estimate Score algorithm	Table S13
14	Result of gene set variation analysis	Table S14
15	Table of masson staining results among tissue samples from CRLM patients	Table S15
16	Table of target combinition therapeutic outcomes among tissue samples between CRLM & LCRC patients	Table S16
17	Table of chemotherapeutic outcomes among tissue samples between CRLM & LCRC patients	Table S17
18	Oncopredict Results of potential therapeutic agents for CRLM patients with high ACMSD expression	Table S18
19	List of potential therapeutic agents for CRLM patients with high ACMSD expression	Table S19
20	Table of Serum samples between CRLM & LCRC cohorts	Table S20

## Sheet: Table S1
The datasets applied in this study
	Dataset	Sample	Platform	Country	Last Update Date	PMID
1	TCGA-COADREAD	434	Illumina	-	2017.09.08	-
2	GSE17536	177	GPL570	USA	2020.08.03	30606770
3	GSE81986	573	GPL570	Singapore	2019.05.25	28624625
4	GSE41568	133	GPL570	USA	2019.05.25	28060954
5	GSE71222	152	GPL570	Japan	2019.05.25	26499327
6	GSE18105	111	GPL570	Japan	2019.05.25	20162577
7	GSE21510	148	GPL570	Japan	2019.05.25	21270110
8	GSE27854	115	GPL570	Japan	2019.05.25	23065711
9	GSE204805	1225	Illumina	Italy	2024.01.11	-
10	GSE72970	124	GPL570	France	2019.05.25	30863148
11	GSE131418	1135	GPL15048	USA	2021.04.06	31239274
12	GSE50760	36	GPL11154	South Korea	2024.06.05	38816545
13	COAD-SILU	342	Illumina	-	2023.05.19	37202560

## Sheet: Table S2
Datasets applied for model construction, training and validation
Dataset	Role in Study	Cancer Type / Stage	Sample Type	Platform / Omics	Sample Size	Sample Exclusion	Population	Geography	Sampling Period	Center(s)
COAD‑SILU (Sidra‑LUMC AC‑ICAM)	Training + Internal Validation	Primary colon cancer (AJCC I–IV, treatment‑naïve)	Primary tumor	RNA‑seq, WES, WGS, TCR‑seq, 16S rRNA	348	121(Chemotherapy,radiotherapy)	Predominantly European	Netherlands (collection); Qatar (sequencing)	2001–2015	Leiden University Medical Center; Sidra Medicine
GSE18105	Training + Internal Validation	CRC (Stage II–III; recurrence/metastasis focus)	Primary tumor / Metastatic tumor	Microarray (Affymetrix, RMA)	111	34(Adjacent tissues)	Asian	Japan	2009–2019	Juntendo University, Intractable Disease Research Center
GSE21510	Training + Internal Validation	CRC (metastasis / recurrence)	LCM &amp; homogenized primary tumor	Microarray (Affymetrix, RMA)	148	44(Normal tissues)	Asian	Japan	2010–2019	Juntendo University, Intractable Disease Research Center
GSE27854	Training + Internal Validation	CRC (recurrence / distant metastasis)	Primary tumor (LCM)	Microarray (Affymetrix, RMA) + CNV	115	0	Asian	Japan	2011–2019	Juntendo University, Intractable Disease Research Center
GSE41568	Training + Internal Validation	CRC (primary &amp; metastatic)	Primary tumor / Metastatic tumor	Microarray (Affymetrix, RMA)	133	0	Predominantly Western	USA	2012–2019	Duke University, Medical Oncology Dept.
GSE71222	Training + Internal Validation	CRC Stage I–III (distant recurrence)	Primary tumor	Microarray (Affymetrix HG‑U133 Plus 2.0)	152	0	Asian	Japan	2015–2019	Juntendo University, Intractable Disease Research Center
GSE81986	Training + Internal Validation	CRC (Stage II–III; recurrence/metastasis focus)	Primary tumor / Metastatic tumor	Microarray (Affy U133 Plus 2.0), NanoString	573	421(Repeated samples）	Predominantly European	Singapore	2001–2013	Singapore General Hospital (multi‑center)
GSE204805	Training + Internal Validation	CRC (metastasis / recurrence)	PDOs / PDXs / patient tumors	RNA‑seq (STAR, DESeq2)	1225	1106(orgainoid, xenograft)	European	Italy	2022–2024	IRCCS Istituto Candiolo
GSE50760	External Testing Cohort	CRC with liver metastasis (CRLM)	Matched normal colon / primary CRC / liver metastasis	RNA‑seq (Illumina HiSeq)	54 samples (18 patients × 3 tissues)	18(Adjacent tissues)	Asian	Korea	2013–2024	KRIBB, Personalized Genomic Medicine Research Center

## Sheet: Table S3
List of differiential expression analysis between mCRC and LCRC from GSE131418
Gene	logFC	AveExpr	t	P.Value	adj.P.Val	B	change
SLC25A2	10.6531	3.12458	587.238	0	0	2255.49	up
OR8D1	10.5817	3.06169	490.592	0	0	2131.87	up
TAAR3	10.59	3.225	480.037	0	0	2116.69	up
CYP2C9	10.8493	3.15663	472.532	0	0	2105.68	up
PPP1R3D	10.6302	3.1765	461.884	0	0	2089.7	up
OR4F15	10.4198	3.04223	452.095	0	0	2074.64	up
BAK1	10.7369	3.09512	446.735	0	0	2066.25	up
OR10G3	10.3749	3.06259	439.704	0	0	2055.06	up
TUBA1C	10.5996	3.10451	434.921	0	0	2047.34	up
FPGT-TNNI3K TNNI3K	10.2682	3.18746	432.185	0	0	2042.88	up
OR5W2	10.5624	3.07371	430.31	0	0	2039.81	up
KDM5D	10.6104	3.19317	429.161	0	0	2037.91	up
BPTF	10.2814	3.18028	425.016	0	0	2031.04	up
CTRB1 CTRB2	10.2023	3.11303	415.433	0	0	2014.88	up
USP51	9.97929	3.10193	411.038	0	0	2007.33	up
TRIM6	10.5596	3.24129	407.046	0	0	2000.39	up
ASMTL	10.7551	3.13927	404.115	0	0	1995.25	up
MS4A6A	10.8389	3.17182	402.304	0	0	1992.06	up
TMPRSS11E	10.3275	3.26955	398.202	0	0	1984.76	up
ABCC11	10.721	3.1713	394.812	0	0	1978.67	up
PARP4	10.7118	3.14932	393.961	0	0	1977.13	up
CA6	10.5953	3.17415	384.82	0	0	1960.38	up
DLEU7	10.2291	3.05042	374.54	0	0	1941.02	up
PLA2G2A	9.97537	3.07208	373.631	0	0	1939.28	up
STK17A	10.2474	3.17327	372.634	0	0	1937.37	up
OR10H3	10.212	3.24629	371.864	0	0	1935.88	up
OR2Y1	10.1608	3.14619	368.271	0	0	1928.93	up
OR56A3	10.4803	3.25154	368.009	0	0	1928.42	up
OR12D3	9.93488	3.18941	365.513	0	0	1923.54	up
TAAR6	10.3657	3.19791	364.559	0	0	1921.67	up
BPI	10.3306	3.10603	362.243	0	0	1917.1	up
OR52A5	9.98266	3.15053	361.276	0	0	1915.18	up
DPPA4	10.4046	3.08971	361.253	0	0	1915.13	up
OR52D1	10.1314	3.09385	358.791	0	0	1910.23	up
OR10A5	10.1677	3.09563	356.879	0	0	1906.39	up
OR2B2	9.84658	3.05343	351.328	0	0	1895.13	up
PNLIPRP1	9.85895	3.13032	350.865	0	0	1894.18	up
ADH7	10.0822	3.17614	348.093	0	0	1888.48	up
OR10G2	10.1879	3.08563	346.035	0	0	1884.21	up
SULT1A1 SULT1A2 SULT1A3 SULT1A4 SLX1A-SULT1A3 SLX1B-SULT1A4	10.7245	3.13895	345.14	0	0	1882.35	up
TAAR2	10.6525	3.22361	337.313	0	0	1865.84	up
OR51F2	10.3876	3.00198	331.754	0	0	1853.86	up
RDH16	10.0443	3.27337	327.9	0	0	1845.43	up
OR8K5	9.64938	3.14199	326.135	0	0	1841.54	up
CFB	10.1119	3.13971	325.711	0	0	1840.6	up
OR4A5	10.1603	3.259	320.128	0	0	1828.11	up
OR52L1	10.3111	3.17919	313.722	0	0	1813.51	up
OR5V1	10.0267	3.1648	312.009	0	0	1809.55	up
OR7G3	9.41472	3.04808	311.928	0	0	1809.36	up
TUBB2A	10.8203	3.24407	310.184	0	0	1805.3	up
NUDT6	10.4539	3.37745	309.603	0	0	1803.95	up
ADH1A	10.0781	3.30269	309.589	0	0	1803.92	up
TXNDC17	9.91661	3.17835	309.115	0	0	1802.81	up
YSK4	9.9401	3.28166	301.09	0	0	1783.77	up
SERPINB8	10.4989	3.34692	297.533	0	0	1775.16	up
BIRC6	9.75278	3.17446	296.919	0	0	1773.66	up
BTBD8	10.2334	3.24476	296.89	0	0	1773.59	up
OR52K1	10.6684	3.30708	295.712	0	0	1770.71	up
CATSPER4	9.78731	3.18918	294.962	0	0	1768.87	up
UBB	10.0845	3.14777	291.799	0	0	1761.06	up
OR4P4	10.0581	3.18378	291.358	0	0	1759.96	up
OR6C70	9.74337	3.25755	291.284	0	0	1759.78	up
UBL4B	9.91845	3.22835	288.567	0	0	1752.98	up
OR2M2	10.185	3.15923	287.167	0	0	1749.45	up
SSTR4	10.2202	3.20886	285.823	0	0	1746.05	up
RNF183	9.74197	3.04744	283.68	0	0	1740.59	up
AGT	10.8111	3.12256	282.868	0	0	1738.51	up
OR3A4P	10.0668	3.27703	279.077	0	0	1728.72	up
CASP10	10.596	3.26727	276.23	0	0	1721.27	up
OR51S1	10.2132	3.2514	273.317	0	0	1713.57	up
KCNK16	9.71211	3.2692	268.232	0	0	1699.93	up
SI	9.61098	3.01957	266.599	0	0	1695.49	up
GZMH	10.6327	3.25056	264.268	0	0	1689.11	up
ADH5	10.6425	3.39432	261.906	0	0	1682.58	up
GPX1	9.88659	3.06781	259.73	0	0	1676.51	up
AGPAT1	10.4306	3.35926	258.327	0	0	1672.57	up
OR6C68	10.1818	3.25499	255.627	0	0	1664.93	up
ABCB10	10.3331	3.24441	254.652	0	0	1662.15	up
CES3	10.4535	3.37491	251.069	0	0	1651.84	up
CTSZ	9.88649	3.35754	249.205	0	0	1646.42	up
OR5K3	9.93668	3.1792	245.742	0	0	1636.24	up
OR6C76	9.61598	3.06623	242.023	0	0	1625.14	up
TRAF4	9.40894	3.12393	238.017	0	0	1612.99	up
NOS2	10.4241	3.34037	236.16	0	0	1607.29	up
TRIM39	9.29224	3.03982	233.888	0	0	1600.25	up
OR1A1	10.1161	3.26155	232.584	0	0	1596.18	up
SPDYA	9.87571	3.33515	231.839	0	0	1593.84	up
USP29	9.89071	3.35407	231.555	0	0	1592.95	up
PARP14	10.1263	3.45911	229.293	0	0	1585.8	up
OR4C16	9.40244	3.32405	227.364	0	0	1579.65	up
OR6C75	9.16648	3.01851	222.697	0	0	1564.54	up
KSR2	8.93807	3.01899	221.403	0	0	1560.3	up
IRF2BP2	9.91124	3.21734	221.149	0	0	1559.46	up
ADH6	9.68542	3.20798	212.709	0	0	1531.13	up
MRGPRE	8.92537	3.04294	211.447	0	0	1526.8	up
OR2B11	8.9666	2.97221	208.351	0	0	1516.06	up
OR2V2	9.81412	3.34235	207.2	0	0	1512.03	up
HCN2	8.74565	3.06229	206.037	0	0	1507.93	up
HPR	9.71518	3.29938	205.969	0	0	1507.69	up
OR1S1 OR1S2	9.39306	3.20353	205.889	0	0	1507.4	up
OR1J4	9.49181	3.17577	204.362	0	0	1501.98	up
KLK1	8.71531	3.04088	203.401	0	0	1498.56	up
OR2W3	9.70852	3.29648	201.849	0	0	1492.98	up
GPR31	9.44999	3.19128	199.74	0	0	1485.34	up
PARP15	9.93945	3.348	199.387	0	0	1484.05	up
TXNDC5 MUTED-TXNDC5	10.2674	3.42847	198.397	0	0	1480.43	up
OR1D2	9.74504	3.47622	197.353	0	0	1476.59	up
MGST3	10.4591	3.27665	195.415	0	0	1469.41	up
CNGB3	10.0996	3.25632	193.238	0	0	1461.26	up
OR5L1	10.0787	3.25822	192.657	0	0	1459.07	up
TAS1R2	9.53341	3.35286	191.651	0	0	1455.26	up
OR8B2 OR8B3	8.75287	3.14017	190.531	0	0	1451	up
PNLIPRP2	9.7817	3.25646	190.141	0	0	1449.51	up
OR8U8	9.3754	3.09932	189.232	0	0	1446.02	up
ADH1B	9.47961	3.20103	187.431	0	0	1439.07	up
CYP2S1	9.98728	3.30412	187.007	0	0	1437.42	up
CDKL4	8.96175	3.22007	186.867	0	0	1436.88	up
OR51A7	9.53557	2.99624	185.819	0	0	1432.79	up
MLKL	8.87101	3.04416	184.062	0	0	1425.89	up
OR2A2	9.89431	3.19592	182.574	0	0	1419.99	up
OR2W1	10.3948	3.22306	182.408	0	0	1419.33	up
TSPO2	8.72142	3.28163	181.076	0	0	1414	up
ZBTB7C	8.82935	3.03832	180.612	0	0	1412.14	up
TP53I3	9.19516	3.17059	179.885	0	0	1409.21	up
OR6B3	9.05995	3.23839	179.625	0	0	1408.16	up
DDAH2	9.26288	3.3929	178.536	0	0	1403.74	up
OR1L4	10.2599	3.30099	176.933	0	0	1397.2	up
SCNN1D	8.60687	3.0383	176.576	0	0	1395.73	up
TUBB2B	8.84221	3.21382	176.24	0	0	1394.35	up
ADRA2A	10.0005	3.57667	175.926	0	0	1393.05	up
GPR25	9.03237	3.00952	174.005	0	0	1385.08	up
EME2	9.98877	3.4071	171.176	0	0	1373.19	up
USP21	9.87688	3.40552	170.678	0	0	1371.08	up
GPR21	9.17778	3.16803	170.595	0	0	1370.73	up
OR51M1	8.68563	3.0574	169.981	0	0	1368.11	up
ACTG1	10.0643	3.24882	167.406	0	0	1357.05	up
LENG9	10.3919	3.3121	164.12	0	0	1342.69	up
OR5AU1	10.0274	3.50355	163.321	0	0	1339.15	up
OR5H1 OR5H15	8.99791	3.2839	162.287	0	0	1334.56	up
SERPINB3	9.1625	3.06911	160.435	0	0	1326.25	up
ARSD	9.8905	3.61804	159.335	0	0	1321.27	up
TRIM22	10.093	3.6242	159.255	0	0	1320.91	up
SLC6A19	8.61883	3.06406	157.735	0	0	1313.98	up
CA4	8.12261	3.10698	157.532	0	0	1313.04	up
OR7A17	9.30356	2.92425	157.277	0	0	1311.87	up
OR2T12 OR2T33 OR2T8	9.78226	3.20913	157.109	0	0	1311.1	up
RNF5 RNF5P1	10.1425	3.47148	156.581	0	0	1308.67	up
ENOSF1	9.44119	3.22292	155.592	0	0	1304.09	up
AKR1B1	8.93435	3.03433	155.368	0	0	1303.05	up
SLC10A5	10.2773	3.33355	152.334	0	0	1288.8	up
HTR1E	10.1077	3.46818	151.667	0	0	1285.64	up
OR6C6	8.52303	2.81398	151.578	0	0	1285.21	up
OR9H1P	8.1552	2.9419	149.54	0	0	1275.45	up
SLX1A SLX1B SLX1A-SULT1A3 SLX1B-SULT1A4	9.63452	3.37737	147.035	0	0	1263.27	up
FPGT-TNNI3K	8.34961	3.12098	144.122	0	0	1248.86	up
OR5P3	9.45849	3.2181	141.396	0	0	1235.13	up
CELA2A	8.43548	2.98321	140.937	0	0	1232.78	up
OR10K2	9.8369	3.29122	140.884	0	0	1232.52	up
OR7D4	10.0018	3.20785	140.88	0	0	1232.5	up
OR52K2	10.0405	3.29628	139.077	0	0	1223.24	up
OR52W1	8.50828	3.17482	136.658	0	0	1210.64	up
OR4A16	9.62616	3.4383	134.503	0	0	1199.25	up
OR2M7	8.42776	2.89306	134.189	0	0	1197.57	up
MAP3K7	10.0962	3.34894	134.099	0	0	1197.09	up
WDR59	8.01185	3.03832	132.546	0	0	1188.75	up
KCNB2	8.03592	3.00628	131.87	0	0	1185.09	up
CYP21A2	10.179	3.429	130.876	0	0	1179.68	up
OR56A4	8.80933	3.06761	129.665	0	0	1173.03	up
TAP1	9.66297	3.56442	127.3	0	0	1159.88	up
OR1N1	8.16844	2.87579	126.614	0	0	1156.03	up
OR2T29 OR2T5	10.5167	3.34664	125.151	0	0	1147.74	up
SNAPC5	10.4329	3.58946	124.11	0	0	1141.78	up
OR6C65	9.62888	3.24586	124.039	0	0	1141.38	up
OR1Q1	8.31355	2.96815	122.789	0	0	1134.17	up
OXER1	9.73167	3.18917	122.699	0	0	1133.65	up
OR5B3	7.8612	2.86084	122.449	0	0	1132.2	up
CDR1	9.5195	3.98252	121.042	0	0	1123.98	up
TRIM40	7.95903	3.08762	120.999	0	0	1123.73	up
TXNDC2	7.71939	2.76179	120.893	0	0	1123.1	up
TRPV5	8.16402	2.88273	120.884	0	0	1123.05	up
OR5T2	9.84257	3.62128	119.947	0	0	1117.52	up
OR1J1	7.72614	3.15254	119.194	0	0	1113.05	up
OR5M10	7.76914	2.87846	118.494	0	0	1108.87	up
OR8J3	8.88068	3.20389	118.308	0	0	1107.75	up
OR4C11	9.99634	3.5143	117.606	0	0	1103.54	up
RXFP4	8.37423	3.32263	117.14	0	0	1100.72	up
TRIM38	9.00596	3.12161	113.432	0	0	1077.96	up
IMMP2L	8.19556	3.02854	113.391	0	0	1077.71	up
PRTN3	9.1329	3.74187	112.683	0	0	1073.29	up
OR4F16 OR4F21 OR4F29 OR4F3	9.57198	3.63363	111.795	0	0	1067.7	up
CHML	9.57946	3.49238	110.58	0	0	1060	up
ADAM20	8.02741	3.0563	110.244	0	0	1057.86	up
PXDNL	8.72857	3.2678	109.62	0	0	1053.86	up
OR9Q2	7.5743	3.11518	108.767	0	0	1048.37	up
ADH1C	8.26373	3.2814	106.734	0	0	1035.11	up
OR5D18	9.54508	3.03501	106.051	0	0	1030.61	up
GPR111	8.157	3.24001	104.531	0	0	1020.5	up
TRIM50	8.37481	3.43989	102.87	0	0	1009.29	up
NUDT10	8.75359	3.39945	102.706	0	0	1008.18	up
ICAM3	9.70422	3.68032	101.582	0	0	1000.5	up
FBXL22	9.41848	3.46225	101.503	0	0	999.956	up
GPR150	10.1492	3.45373	100.303	0	0	991.668	up
OR4F6	7.80235	3.05431	99.9622	0	0	989.301	up
MYH14	7.48712	3.35688	99.8792	0	0	988.723	up
C2	9.24981	3.43359	99.6624	0	0	987.211	up
CYP1A2	9.74197	3.77854	95.6955	0	0	959.033	up
OR1B1	7.7379	3.14093	95.6905	0	0	958.997	up
OR11H4	9.67836	3.85275	93.8363	0	0	945.481	up
OR2AK2	7.34272	3.19278	90.1257	0	0	917.74	up
TYMP	9.83741	3.54641	88.4749	0	0	905.09	up
PRSS3	7.63435	3.4625	88.4197	0	0	904.663	up
OR51B6	8.44596	3.27594	86.7728	0	0	891.839	up
USP9Y	9.88525	3.43058	86.09	0	0	886.463	up
P2RY4	9.64755	3.55888	85.3563	0	0	880.648	up
FBXW12	8.99317	3.10496	84.7295	0	0	875.647	up
EEF1E1	8.37854	3.29377	83.5511	0	0	866.164	up
C9orf100	10.0464	3.34853	82.4448	0	0	857.161	up
CYP3A7	9.56684	3.08636	81.3272	0	0	847.967	up
ADAM30	9.58635	3.05108	80.7733	0	0	843.373	up
BOLA2 BOLA2B	8.5868	3.32176	79.3373	0	0	831.344	up
OR5AS1	8.61118	3.22999	79.091	0	0	829.263	up
OR11A1	9.15396	3.52021	77.5408	0	0	816.052	up
RPGRIP1	10.1009	3.42644	77.2929	0	0	813.919	up
HTR3C	9.09946	3.37317	74.8977	0	0	793.041	up
CASP14	9.03399	3.76375	72.7747	0	0	774.102	up
OR5H6	9.69492	3.24038	72.7521	0	0	773.898	up
SMG1 LOC100271836 LOC641298 LOC440354 LOC595101	9.68238	3.44415	72.5323	0	0	771.913	up
OR1N2	7.81651	3.44356	71.9959	0	0	767.049	up
CLCNKB	9.49316	3.14492	70.5946	0	0	754.215	up
GNRHR2	8.93264	3.15218	70.5327	0	0	753.643	up
UBR7	10.1555	3.21139	69.8284	0	0	747.117	up
CRADD	7.96572	3.93104	69.8194	0	0	747.033	up
FXYD4	9.38436	3.26589	68.8704	0	0	738.161	up
PYCR1	9.05904	3.08607	68.7988	0	0	737.488	up
OR4D9	9.21281	3.16996	68.141	1.97626258336499e-323	1.85768682836309e-321	731.281	up
OR2T4	7.72708	2.96875	67.2097	1.37449062673035e-319	1.28800245916325e-317	722.418	up
OR5M1	8.56067	3.12067	67.1195	3.2612285150689e-319	3.04312521197487e-317	721.555	up
GOLGA8A	8.06893	2.88455	66.397	3.38802137226617e-316	3.14815515335463e-314	714.612	up
OR10A6	8.95812	3.20083	66.0844	6.95649988571122e-315	6.43694539636305e-313	711.592	up
ZNF765	9.09121	3.13669	66.0641	8.46998753218959e-315	7.80474059476759e-313	711.395	up
TBC1D3 TBC1D3B TBC1D3C TBC1D3F TBC1D3G TBC1D3H TBC1D3P2	9.68052	3.02461	65.9193	3.44658044958042e-314	3.16270235030965e-312	709.992	up
SUMO3	9.12567	3.06578	65.6564	4.43189246257072e-313	4.05005379379139e-311	707.439	up
OR2T3 OR2T34	9.57717	3.22851	65.4435	3.52487294811273e-312	3.18173735704137e-310	705.367	up
PSKH2	8.26651	3.24591	65.3676	7.39267781785093e-312	6.6458971521046e-310	704.626	up
TAS2R9	8.60364	3.33262	65.339	9.76926852697534e-312	8.74685722567045e-310	704.348	up
TMPRSS11B	9.2744	3.12803	64.5876	0	1.37678e-306	696.985	up
TRIM48	9.45342	3.11668	64.5514	0	1.95829e-306	696.629	up
ZNF814	9.48565	2.99248	63.917	1.1611e-305	1.01896e-303	690.365	up
OR6T1	7.70047	3.01616	63.8566	2.11383e-305	1.84772e-303	689.766	up
UBE2H	9.18891	3.04451	63.8346	2.6294e-305	2.28934e-303	689.548	up
ARSH	8.77256	3.10847	63.7877	4.18805e-305	3.63211e-303	689.083	up
C5orf45	9.74758	3.20499	63.6237	2.13671e-304	1.84583e-302	687.454	up
KCNC3	6.52874	3.03346	63.5671	3.75083e-304	3.22761e-302	686.891	up
OVCH1	9.28225	3.22187	63.5134	6.40359e-304	5.48897e-302	686.357	up
OR10G4	9.4983	3.35469	63.4552	1.14241e-303	9.75457e-302	685.778	up
USP6	8.7632	3.15923	63.398	2.02018e-303	1.71831e-301	685.208	up
C21orf63	9.88686	3.26519	63.2416	9.61802e-303	8.14952e-301	683.648	up
CA5BP1	9.61566	3.07795	63.1678	2.00975e-302	1.6964e-300	682.912	up
NACA2	9.67508	3.00878	62.9576	1.64621e-301	1.38426e-299	680.809	up
OR4K14	9.07618	3.17981	62.82	6.5382e-301	5.47698e-299	679.431	up
CDC14C	8.48983	2.89974	62.8135	6.97915e-301	5.8243e-299	679.365	up
PRSS1	9.25352	3.05208	62.6736	2.84285e-300	2.34588e-298	677.961	up
OR11H1 OR11H12 OR11H2	9.31783	3.1526	62.6279	4.50004e-300	3.69957e-298	677.502	up
HTR3D	8.76047	3.5198	62.6036	5.74456e-300	4.70522e-298	677.258	up
ZNF417 ZNF587	8.54347	3.15101	62.5863	6.83898e-300	5.58096e-298	677.084	up
GPR77	7.19608	2.97224	62.5429	1.05812e-299	8.6031e-298	676.648	up
LPA	9.3049	3.19058	62.3974	4.58173e-299	3.69799e-297	675.183	up
BTN3A1	8.95578	2.95793	62.3908	4.89293e-299	3.9348e-297	675.117	up
OR5H14	9.7354	3.00099	62.3747	5.75504e-299	4.61133e-297	674.955	up
OR2L3 OR2L8	9.19667	3.05617	62.3499	7.39421e-299	5.90335e-297	674.704	up
TAS2R43	9.19916	3.24062	62.3187	1.01256e-298	8.05496e-297	674.39	up
BTN3A3	8.14351	2.95382	62.2721	1.61947e-298	1.28368e-296	673.92	up
OR12D2	9.31167	3.27179	62.2591	1.84795e-298	1.45955e-296	673.788	up
CYP2C8	9.28483	3.16263	62.2236	2.64385e-298	2.08074e-296	673.43	up
CYP2A6 CYP2A7	9.20208	3.20612	62.1947	3.54056e-298	2.77658e-296	673.139	up
OR5T1	9.07233	2.97007	62.1832	3.97492e-298	3.10619e-296	673.023	up
OR2W5	8.60287	3.2817	62.0519	1.49815e-297	1.1666e-295	671.696	up
LONP2	9.79566	3.27109	62.0424	1.65029e-297	1.28057e-295	671.6	up
OR8D2	9.1009	3.09751	62.0243	1.98224e-297	1.53277e-295	671.417	up
TSSK2	9.50612	3.19778	61.9351	4.88953e-297	3.76766e-295	670.514	up
GOLGA8A GOLGA8B	9.09623	3.3019	61.9212	5.62596e-297	4.32007e-295	670.374	up
HBG1 HBG2	9.44303	2.96778	61.9192	5.74319e-297	4.39483e-295	670.353	up
OR5D16	9.33309	2.99411	61.885	8.11813e-297	6.19077e-295	670.007	up
IFITM2	9.06282	2.99612	61.8661	9.83502e-297	7.47427e-295	669.815	up
PMS2P1	9.37207	3.16327	61.8457	1.2087e-296	9.15428e-295	669.609	up
RNF181	9.61632	3.11431	61.8241	1.50463e-296	1.13566e-294	669.39	up
RFPL1	9.12535	3.05558	61.7932	2.05987e-296	1.54946e-294	669.076	up
KBTBD12	9.00565	3.12255	61.7744	2.49106e-296	1.86745e-294	668.886	up
CCRL1	8.41633	2.99077	61.7507	3.16911e-296	2.36773e-294	668.646	up
OR5K1	9.05837	3.11041	61.7187	4.38685e-296	3.2665e-294	668.321	up
CDY1 CDY1B CDY2A CDY2B	9.49353	3.16519	61.7124	4.67324e-296	3.46808e-294	668.257	up
RGPD1 RGPD2 RGPD3 RGPD4 RGPD5 RGPD6 RGPD8 GCC2	9.15702	2.99281	61.6983	5.39735e-296	3.99205e-294	668.113	up
TRIM73 TRIM74	9.42421	3.24048	61.6533	8.52425e-296	6.28379e-294	667.657	up
ERVK-4	9.7111	3.15562	61.6287	1.09378e-295	8.03619e-294	667.407	up
KIAA1467	9.79708	3.21759	61.6125	1.29037e-295	9.43777e-294	667.242	up
CYP11B1	9.23269	3.14081	61.6122	1.29308e-295	9.43777e-294	667.24	up
MMP26	9.00585	3.04349	61.5701	1.9838e-295	1.43842e-293	666.812	up
ZNF417	9.3007	3.10973	61.5634	2.1242e-295	1.53518e-293	666.744	up
SRCRB4D	8.86576	3.01408	61.5537	2.34392e-295	1.68846e-293	666.645	up
OR10A7	8.93983	3.18125	61.5402	2.68967e-295	1.93124e-293	666.508	up
GPR148	9.49193	3.19991	61.5104	3.64339e-295	2.60756e-293	666.204	up
GOLGA8A GOLGA8B LOC100508892	9.1597	3.36796	61.507	3.77098e-295	2.69017e-293	666.17	up
CES1P1	9.15875	3.13341	61.4629	5.90639e-295	4.18653e-293	665.721	up
OR10H4	9.45245	3.36111	61.4381	7.60626e-295	5.3742e-293	665.469	up
SMA5 GUSBP2 GUSBP3 GUSBP9	5.68369	3.89514	61.4147	9.65271e-295	6.7984e-293	665.23	up
GPX8	9.84893	3.28956	61.3827	1.33734e-294	9.38899e-293	664.904	up
OR10R2	9.45527	3.22027	61.3787	1.3931e-294	9.74951e-293	664.864	up
TUBB1	9.16123	3.21013	61.3719	1.49294e-294	1.04153e-292	664.794	up
ZNF645	9.39362	3.20452	61.3618	1.65362e-294	1.15e-292	664.692	up
OR52N5	8.9908	3.0843	61.3456	1.95133e-294	1.35278e-292	664.527	up
UBASH3B	10.4655	3.12672	61.344	1.98241e-294	1.37003e-292	664.511	up
OPN1LW OPN1MW OPN1MW2	8.45572	3.13945	61.3149	2.66821e-294	1.83824e-292	664.214	up
KIAA0317	9.10417	3.15463	61.1573	1.33279e-293	9.15358e-292	662.606	up
MRGPRX4	8.79175	3.22281	61.1414	1.5681e-293	1.07364e-291	662.443	up
CYP2C19	8.68938	3.19009	61.1376	1.62931e-293	1.11211e-291	662.405	up
DHFRL1	9.22102	3.0794	61.1199	1.95207e-293	1.32831e-291	662.225	up
OR4C13	9.0649	3.1427	61.1163	2.02644e-293	1.37468e-291	662.187	up
EIF3F	7.99009	2.91931	61.1011	2.36651e-293	1.60047e-291	662.032	up
NLGN4X	9.09829	2.94813	61.0939	2.54703e-293	1.7173e-291	661.959	up
GPR172A	8.8893	3.10509	61.0684	3.3049e-293	2.21478e-291	661.698	up
OR10H2	9.01677	3.09496	61.0361	4.59861e-293	3.07246e-291	661.368	up
OR4F17 OR4F4 OR4F5	8.77324	3.07921	61.0213	5.34901e-293	3.56305e-291	661.217	up
OR10G8	8.74898	3.18783	60.9787	8.27612e-293	5.49629e-291	660.78	up
GMCL1P1	9.28286	3.10642	60.956	1.04404e-292	6.91283e-291	660.548	up
OR13C2 OR13C9	9.09451	3.23739	60.9554	1.0497e-292	6.9296e-291	660.543	up
OR2L2	9.49958	3.10036	60.8916	2.01868e-292	1.32867e-290	659.889	up
OR2G3	9.35809	3.2234	60.8682	2.56409e-292	1.68264e-290	659.65	up
LPPR4	9.57499	3.09858	60.8252	3.98539e-292	2.6076e-290	659.209	up
OR8H2	9.41019	3.29427	60.8187	4.25972e-292	2.77887e-290	659.143	up
OR7A10	9.01093	3.08756	60.8076	4.77161e-292	3.10365e-290	659.029	up
RFPL2 RFPL3	7.88114	2.98953	60.8066	4.82113e-292	3.12667e-290	659.019	up
RNF113B	8.65551	3.22409	60.7887	5.79428e-292	3.7468e-290	658.835	up
TRIM60	9.20754	3.08888	60.7455	9.02342e-292	5.81787e-290	658.392	up
C20orf7	8.98509	3.10402	60.7451	9.06612e-292	5.82841e-290	658.387	up
OR9A2	9.5014	3.17192	60.7222	1.14684e-291	7.35141e-290	658.152	up
MUL1	9.81508	3.15471	60.72	1.17239e-291	7.49348e-290	658.13	up
OR51B5	9.41513	3.0222	60.6842	1.69399e-291	1.07962e-289	657.763	up
PRMT10	9.44129	3.3125	60.6247	3.11878e-291	1.98195e-289	657.152	up
PLGLB1 PLGLB2 PLG	9.47467	3.33239	60.6163	3.40069e-291	2.15491e-289	657.066	up
CYP4A11 CYP4A22	9.71916	3.14944	60.589	4.50077e-291	2.84384e-289	656.786	up
OR10A2	8.61584	3.22088	60.5696	5.49431e-291	3.46173e-289	656.586	up
VN1R2	9.40819	3.17052	60.5491	6.78314e-291	4.26162e-289	656.376	up
OR6Q1	8.67582	3.14344	60.5431	7.21653e-291	4.52106e-289	656.314	up
CD163L1	8.82604	3.00109	60.5374	7.65314e-291	4.78105e-289	656.255	up
TAS2R31	8.09891	3.0205	60.5358	7.78198e-291	4.84784e-289	656.238	up
VN1R4	8.95694	3.20061	60.5343	7.89902e-291	4.90693e-289	656.223	up
TRIM4	7.38391	3.38966	60.5142	9.71625e-291	6.0189e-289	656.016	up
OR1D5	9.24621	3.21937	60.4276	2.36705e-290	1.46222e-288	655.126	up
PLBD1	8.17588	3.22917	60.4137	2.73324e-290	1.68372e-288	654.982	up
CYP4F2	8.95144	2.98848	60.41	2.83871e-290	1.74383e-288	654.944	up
OR7D2	8.86607	3.03964	60.3986	3.19092e-290	1.95477e-288	654.828	up
OR6M1	9.23008	3.1317	60.3832	3.7416e-290	2.28579e-288	654.668	up
OR51L1	9.08599	2.9748	60.3712	4.2321e-290	2.57413e-288	654.545	up
CD82	7.98647	3.508	60.3711	4.23687e-290	2.57413e-288	654.544	up
OR52B6	9.26325	3.26205	60.3133	7.68402e-290	4.65567e-288	653.949	up
CYP2B6	9.14807	3.17754	60.2897	9.80726e-290	5.92589e-288	653.705	up
OR52A4	9.15012	3.1325	60.2693	1.21031e-289	7.29319e-288	653.495	up
APOL1	8.57597	3.10306	60.2551	1.40093e-289	8.4189e-288	653.349	up
LPA LPAL2	9.40354	3.12742	60.251	1.46202e-289	8.76224e-288	653.306	up
OR1F1	9.04089	3.2106	60.2346	1.73008e-289	1.03408e-287	653.138	up
MAS1L	9.43279	3.1203	60.2085	2.26512e-289	1.35022e-287	652.868	up
OR13C4	9.41141	3.13457	60.1402	4.58553e-289	2.72605e-287	652.163	up
SPRYD5	9.35334	3.1579	60.1334	4.91947e-289	2.91673e-287	652.093	up
OR1C1	8.94676	3.35212	60.0486	1.18225e-288	6.99074e-287	651.216	up
SQSTM1	9.14313	3.20432	60.0051	1.85394e-288	1.09333e-286	650.767	up
PGA3 PGA4 PGA5	9.24667	3.06933	60.0038	1.87831e-288	1.10476e-286	650.753	up
CXCR1	9.11881	3.03838	59.9935	2.08924e-288	1.22556e-286	650.647	up
OR14A16	9.2208	3.29625	59.98	2.40192e-288	1.40525e-286	650.508	up
TRIM43 TRIM43B	9.15382	3.2153	59.9155	4.68566e-288	2.73412e-286	649.84	up
OR4K13	9.21456	3.21557	59.9001	5.49113e-288	3.19569e-286	649.681	up
MRGPRX2	8.09671	3.00767	59.8794	6.80845e-288	3.95194e-286	649.466	up
SUMO4	8.8636	3.13891	59.8636	8.01291e-288	4.63889e-286	649.303	up
AKR1C4	9.33236	3.2652	59.8626	8.09846e-288	4.67617e-286	649.293	up
PPP2R3B	8.59874	2.94891	59.8397	1.02666e-287	5.91262e-286	649.055	up
TAAR8	7.58002	3.51791	59.8339	1.0909e-287	6.26628e-286	648.995	up
OR13H1	9.49359	3.23976	59.8123	1.36361e-287	7.81248e-286	648.772	up
PAMR1	8.92211	3.27107	59.8077	1.43006e-287	8.17206e-286	648.724	up
TRIM49L2 TRIM49	9.36715	3.19922	59.7964	1.60895e-287	9.17061e-286	648.606	up
SPDYE3	9.35352	3.22204	59.7597	2.35445e-287	1.33853e-285	648.226	up
NLGN4Y	9.30506	3.22942	59.7552	2.46477e-287	1.39765e-285	648.18	up
TUBA3C	9.10233	3.25557	59.7037	4.20533e-287	2.37854e-285	647.646	up
AKR7A3	9.41961	3.12235	59.6822	5.2587e-287	2.96674e-285	647.422	up
OR10G7	9.32306	3.26056	59.6779	5.49959e-287	3.09475e-285	647.378	up
C14orf45	9.13027	3.12624	59.6353	8.56255e-287	4.80611e-285	646.935	up
ATP2C2	9.4444	3.3467	59.6274	9.28853e-287	5.2004e-285	646.854	up
RPS2	9.30779	3.05832	59.6111	1.10024e-286	6.14438e-285	646.684	up
OR10J1	9.3849	3.11011	59.6096	1.11719e-286	6.22335e-285	646.669	up
BAGE	9.2281	3.1823	59.6023	1.20603e-286	6.70137e-285	646.592	up
SERPINA13	7.78203	3.06721	59.5952	1.29737e-286	7.19083e-285	646.519	up
OR2AE1	9.23211	3.35778	59.5937	1.31791e-286	7.28638e-285	646.504	up
NIM1	9.60372	3.27061	59.555	1.97095e-286	1.08697e-284	646.101	up
TXNDC8	9.42145	3.19791	59.5154	2.97455e-286	1.63637e-284	645.69	up
OR9G9	7.68373	2.93942	59.4712	4.70999e-286	2.58465e-284	645.23	up
TUBB7P	8.1006	2.9761	59.4512	5.8e-286	3.17492e-284	645.022	up
EIF2AK2	8.24021	3.01072	59.3928	1.06529e-285	5.817e-284	644.415	up
NPY6R	7.28309	2.87063	59.3856	1.14871e-285	6.25706e-284	644.339	up
KCNK17	9.06239	3.31514	59.3765	1.26296e-285	6.86251e-284	644.244	up
NAPSB	8.54055	3.14968	59.3717	1.32763e-285	7.19622e-284	644.194	up
KLK3	8.20901	3.17229	59.3674	1.38876e-285	7.50915e-284	644.149	up
FBXO47	8.50876	3.27515	59.3546	1.58598e-285	8.55465e-284	644.017	up
OR8G5	9.52465	3.18943	59.3531	1.61134e-285	8.67029e-284	644.001	up
MRGPRX1	8.90793	3.12915	59.3098	2.53064e-285	1.35838e-283	643.55	up
IFITM1	8.98753	3.1528	59.2614	4.18905e-285	2.24312e-283	643.046	up
HSP90AB2P	8.82626	3.16997	59.249	4.76577e-285	2.54577e-283	642.917	up
CIDEB	9.27637	3.30291	59.2419	5.13402e-285	2.73588e-283	642.842	up
ANGPTL5	8.34678	3.00777	59.2045	7.58616e-285	4.03288e-283	642.452	up
AZU1	9.11613	3.11557	59.1924	8.60322e-285	4.5626e-283	642.326	up
SERPINA2	8.27159	3.12932	59.1717	1.06828e-284	5.65194e-283	642.11	up
OR56B4	9.21124	3.28713	59.1309	1.63484e-284	8.62875e-283	641.684	up
MLNR	8.63819	3.16414	59.1098	2.03897e-284	1.07361e-282	641.464	up
C1orf131	8.69332	3.29435	59.0603	3.41904e-284	1.79601e-282	640.947	up
PLGLB2	9.46336	3.29671	59.0253	4.92683e-284	2.58191e-282	640.582	up
AKR1CL1	8.43953	3.0295	58.9909	7.06247e-284	3.69235e-282	640.221	up
UBD	8.05231	2.95069	58.9583	9.93178e-284	5.16803e-282	639.881	up
VN1R1	8.42635	3.11678	58.9442	1.15181e-283	5.97942e-282	639.732	up
OR2T11	8.753	3.2016	58.9248	1.41105e-283	7.30803e-282	639.53	up
OR1K1	8.96107	3.17313	58.9238	1.42463e-283	7.36112e-282	639.52	up
CCRL2	8.47471	3.008	58.8749	2.37809e-283	1.22591e-281	639.008	up
OR1J2	8.81447	3.24179	58.7609	7.85124e-283	4.03398e-281	637.814	up
OR8H2 OR8H3	9.20859	3.19403	58.7608	7.86185e-283	4.03398e-281	637.812	up
GZMM	8.64499	3.16857	58.7583	8.06808e-283	4.13022e-281	637.786	up
PNLIPRP3	9.06568	3.05052	58.7318	1.06524e-282	5.44061e-281	637.509	up
OR8U1 OR8U9	8.31484	3.08926	58.6774	1.88568e-282	9.60873e-281	636.938	up
CELP	9.33282	3.29585	58.6073	3.93493e-282	2.00048e-280	636.202	up
OR13C5	8.7716	3.61982	58.5915	4.64685e-282	2.3516e-280	636.036	up
MRGPRX3	9.30262	3.28006	58.5663	6.05155e-282	3.05548e-280	635.772	up
OR7E5P	9.22258	3.25105	58.5259	9.26047e-282	4.66504e-280	635.347	up
TNFRSF6B RTEL1-TNFRSF6B	8.89971	3.33976	58.492	1.32136e-281	6.64136e-280	634.991	up
OR52A1	8.39616	3.02291	58.4736	1.60508e-281	8.04905e-280	634.797	up
PMS2P6	8.48669	3.05637	58.4574	1.90288e-281	9.52085e-280	634.627	up
CYP4F12	8.83269	3.1843	58.4405	2.27249e-281	1.13445e-279	634.449	up
HIST1H2BO	9.07584	3.32706	58.3755	4.50384e-281	2.2433e-279	633.765	up
OR6K3	8.76756	3.24638	58.3743	4.56349e-281	2.2679e-279	633.752	up
OR3A2	8.93609	3.34154	58.3252	7.64773e-281	3.79214e-279	633.236	up
OR52I1 OR52I2	7.97614	3.19607	58.3142	8.59115e-281	4.25041e-279	633.12	up
OR2T27	9.01117	3.0864	58.3048	9.4854e-281	4.68236e-279	633.021	up
GPR78	9.08362	3.23813	58.2554	1.59653e-280	7.86354e-279	632.5	up
NR5A1	7.12237	2.91458	58.1673	4.04287e-280	1.98685e-278	631.571	up
ADAM21	8.64629	3.08198	58.1624	4.25998e-280	2.0889e-278	631.519	up
DAK	6.53899	3.53489	58.0902	9.12369e-280	4.45409e-278	630.757	up
KLK2	8.3019	3.23066	58.0793	1.02431e-279	4.98955e-278	630.642	up
OR2B6	9.02031	3.25454	58.0531	1.35119e-279	6.55299e-278	630.365	up
RNF175	8.91878	3.22896	58.0402	1.54852e-279	7.49353e-278	630.228	up
RANGRF	9.76576	3.29192	58.0318	1.6908e-279	8.1642e-278	630.141	up
ARSF	8.90917	3.20981	57.9893	2.65032e-279	1.27695e-277	629.691	up
PRPS1L1	9.08638	3.1676	57.9505	3.99762e-279	1.9219e-277	629.28	up
STS	8.7886	3.26971	57.9489	4.06234e-279	1.94878e-277	629.264	up
UPK3B DTX2P1-UPK3BP1-PMS2P11	8.25926	3.1496	57.9164	5.73284e-279	2.73827e-277	628.92	up
TAS2R42	9.17449	3.17669	57.8753	8.856e-279	4.22092e-277	628.485	up
LOC727924	8.80583	3.24647	57.8424	1.25417e-278	5.96471e-277	628.137	up
OR5F1	9.2435	3.3434	57.8032	1.90005e-278	9.01707e-277	627.722	up
OR7G1	8.07507	3.04023	57.7581	3.06391e-278	1.44783e-276	627.244	up
YY2	7.95116	3.35421	57.7363	3.86147e-278	1.82082e-276	627.013	up
OR51A2 OR51A4	8.87776	3.22219	57.7177	4.70437e-278	2.21355e-276	626.815	up
OR3A3	8.46248	3.14926	57.5639	2.4081e-277	1.12829e-275	625.183	up
OR5B17	9.30237	3.37395	57.5266	3.57953e-277	1.6736e-275	624.787	up
FCN2	8.61423	3.35755	57.4791	5.92611e-277	2.76489e-275	624.283	up
DENND4A	5.19085	3.30179	57.4281	1.01933e-276	4.74577e-275	623.74	up
OR2M5	8.91112	3.32545	57.4027	1.33599e-276	6.207e-275	623.47	up
STBD1	6.24257	4.30672	57.2831	4.77687e-276	2.21005e-274	622.196	up
NEK5	6.38035	2.7014	57.2573	6.28653e-276	2.89639e-274	621.921	up
SUSD2	7.92011	3.29599	57.2484	6.91337e-276	3.17857e-274	621.826	up
OR4C45	8.3044	3.11664	57.1652	1.67888e-275	7.703e-274	620.939	up
OR6C4	8.67007	3.29487	57.0572	5.31924e-275	2.42047e-273	619.786	up
DZIP3	9.50186	3.72866	57.0199	7.91935e-275	3.59623e-273	619.388	up
GRK7	7.62939	2.93398	57.0141	8.42523e-275	3.81811e-273	619.327	up
NSL1	8.83272	3.33519	56.9725	1.31465e-274	5.94549e-273	618.882	up
ARHGEF35	6.62081	4.57902	56.9621	1.46931e-274	6.63137e-273	618.77	up
OR4C46	8.97022	3.26486	56.9338	1.98856e-274	8.95663e-273	618.468	up
TAS2R45	9.11725	3.2959	56.7977	8.53572e-274	3.83674e-272	617.011	up
OR1L6	8.44216	3.32762	56.781	1.02124e-273	4.58106e-272	616.832	up
KPNA5	5.81855	3.99765	56.7399	1.58706e-273	7.10482e-272	616.391	up
CYP4Z1 CYP4Z2P	8.3771	3.47189	56.6903	2.6997e-273	1.20614e-271	615.86	up
FCN3	9.20834	3.25748	56.6806	2.99736e-273	1.33643e-271	615.756	up
DUSP21	8.60623	3.33022	56.5946	7.53987e-273	3.35501e-271	614.833	up
C11orf51	7.96347	3.18572	56.5308	1.49682e-272	6.64703e-271	614.148	up
PARP10	7.72431	3.13419	56.5158	1.75865e-272	7.79412e-271	613.986	up
TAS2R20	9.05183	3.47029	56.4503	3.55371e-272	1.56867e-270	613.283	up
OR8J1	9.07727	3.46567	56.432	4.32708e-272	1.90624e-270	613.086	up
LOC100507577	9.93384	3.15594	56.4257	4.63273e-272	2.03683e-270	613.018	up
OR6W1P	8.69848	3.29231	56.3747	8.02229e-272	3.5201e-270	612.469	up
OR4K17	9.09353	3.53467	56.3411	1.15135e-271	5.042e-270	612.108	up
BTN2A1	7.82868	3.15461	56.3377	1.19431e-271	5.21978e-270	612.071	up
OR10K1	7.82324	2.92893	56.3316	1.27587e-271	5.56524e-270	612.005	up
NAPSA	8.54855	3.24021	56.3102	1.60614e-271	6.99207e-270	611.775	up
C1orf112	9.46209	3.42562	56.2817	2.18234e-271	9.48182e-270	611.469	up
CETP	8.21691	3.16039	55.9936	4.88651e-270	2.11478e-268	608.36	up
ALPPL2	9.36895	3.11917	55.8635	1.99631e-269	8.62272e-268	606.953	up
CYP4F11	7.70545	3.01493	55.859	2.09534e-269	9.03284e-268	606.905	up
OR2A4 OR2A7	8.14771	3.13462	55.8374	2.64757e-269	1.13912e-267	606.671	up
OR9G1 OR9G9	8.66001	3.33929	55.8022	3.87619e-269	1.66451e-267	606.29	up
AKAP17A	6.86983	2.96474	55.8015	3.90773e-269	1.6748e-267	606.282	up
BTNL3	8.95054	3.28532	55.7881	4.51764e-269	1.93245e-267	606.137	up
CCDC146	9.46387	3.35541	55.7875	4.54602e-269	1.94083e-267	606.13	up
CSNK1A1L	8.76559	3.40408	55.7324	8.2594e-269	3.5194e-267	605.533	up
OR2J3	9.63877	3.2028	55.7195	9.50474e-269	4.04226e-267	605.393	up
FPR3	8.70365	3.37683	55.7074	1.08318e-268	4.58899e-267	605.262	up
OR7A5	9.00051	3.41543	55.6942	1.24948e-268	5.28341e-267	605.12	up
TUBA4B	7.51077	3.18512	55.6829	1.41224e-268	5.96023e-267	604.997	up
PPIL3	5.44693	3.53569	55.6693	1.63804e-268	6.90006e-267	604.849	up
OR2T10	9.07523	3.38486	55.4463	1.84455e-267	7.75516e-266	602.428	up
SBNO1	7.22203	3.70875	55.4364	2.05483e-267	8.62288e-266	602.32	up
OR1G1	9.19803	3.34708	55.3892	3.43418e-267	1.43839e-265	601.806	up
OR2G6	8.58677	3.30396	55.3482	5.36393e-267	2.24241e-265	601.361	up
OR5K2	8.84917	3.7779	55.3067	8.426e-267	3.51587e-265	600.909	up
ZACN	8.60507	3.27046	55.2743	1.19936e-266	4.99506e-265	600.556	up
OR4N2 OR4N3P	8.72205	3.38519	55.1703	3.72674e-266	1.54919e-264	599.422	up
KLF13	7.55055	3.58491	55.118	6.59225e-266	2.73523e-264	598.852	up
FAM83F	7.65724	3.6277	55.0758	1.04532e-265	4.32906e-264	598.391	up
BTN3A2	8.56762	3.31813	55.0748	1.05584e-265	4.36447e-264	598.381	up
PSMB9	7.73105	3.31186	54.9822	2.90291e-265	1.19549e-263	597.37	up
ARMCX4	9.19455	3.35943	54.9819	2.91517e-265	1.19831e-263	597.366	up
BIRC8	9.20332	3.1229	54.9722	3.23973e-265	1.32925e-263	597.26	up
RPAIN	4.41133	3.13349	54.8601	1.1038e-264	4.51212e-263	596.035	up
FUT4	5.14908	3.59436	54.8513	1.21608e-264	4.96193e-263	595.938	up
TRIM61	8.7736	3.43109	54.6606	9.82272e-264	3.99319e-262	593.849	up
SAMD4A	3.36974	2.89706	54.6061	1.78494e-263	7.22967e-262	593.252	up
CDH11	9.09298	3.33087	54.5587	3.00323e-263	1.2142e-261	592.732	up
RFPL3	8.9065	3.72964	54.4742	7.6017e-263	3.06214e-261	591.803	up
FAM106A FAM106CP	8.8509	3.33598	54.4265	1.28353e-262	5.15158e-261	591.279	up
ASMT	9.1021	3.4048	54.4052	1.62376e-262	6.50535e-261	591.044	up
SGCG	6.81571	3.33684	54.2391	1.00985e-261	4.03849e-260	589.217	up
OR2B3	9.19346	3.46103	54.0676	6.69856e-261	2.67398e-259	587.325	up
OR6V1	7.26575	3.09807	53.9594	2.21237e-260	8.8156e-259	586.13	up
FIG4	8.79099	3.30006	53.9185	3.47904e-260	1.38131e-258	585.678	up
RSC1A1	8.58975	3.31504	53.9178	3.50513e-260	1.38917e-258	585.67	up
LPPR2	9.49794	3.41325	53.8065	1.20053e-259	4.74952e-258	584.439	up
R3HDM1	4.25694	3.07191	53.7988	1.30816e-259	5.16606e-258	584.353	up
TIAL1	5.97559	3.29438	53.7201	3.12773e-259	1.23078e-257	583.482	up
G2E3	9.35718	3.65765	53.6886	4.43251e-259	1.74112e-257	583.133	up
OR10AD1	9.33932	3.88642	53.5932	1.27719e-258	4.99913e-257	582.075	up
OR56A1	8.73031	3.4304	53.5781	1.50991e-258	5.89959e-257	581.908	up
LOXHD1	4.16005	3.25495	53.4411	6.91604e-258	2.6975e-256	580.386	up
MRPL9	6.45872	4.50162	53.4065	1.01614e-257	3.95634e-256	580.001	up
ZNF664	8.01743	3.37121	53.2861	3.87634e-257	1.50659e-255	578.663	up
ASPRV1	6.31512	4.22046	53.2018	9.91762e-257	3.84786e-255	577.723	up
OR2G2	9.01048	3.52167	52.9979	9.64605e-256	3.72941e-254	575.449	up
EFTUD2	4.66236	3.46051	52.9835	1.1328e-255	4.37205e-254	575.288	up
FHDC1	9.02279	3.72409	52.9776	1.21004e-255	4.66203e-254	575.222	up
OR1A2	8.11124	3.32148	52.9364	1.91852e-255	7.366e-254	574.761	up
EMR3	8.12814	3.38322	52.9214	2.26879e-255	8.69571e-254	574.594	up
PRKACG	9.25287	3.43113	52.9144	2.45117e-255	9.37847e-254	574.516	up
OR52N1	7.13738	3.11937	52.8663	4.19848e-255	1.60085e-253	573.978	up
YBX2	5.40856	3.3563	52.7141	2.30844e-254	8.77166e-253	572.274	up
UBE2NL	6.91141	3.10429	52.7095	2.42785e-254	9.20959e-253	572.224	up
MTMR14	9.23538	3.60712	52.6966	2.80571e-254	1.06247e-252	572.079	up
TAP2	6.6487	3.02025	52.6719	3.70409e-254	1.40027e-252	571.801	up
KHK	6.59769	3.89768	52.5604	1.29274e-253	4.87034e-252	570.551	up
GPR144	7.32896	3.03403	52.5423	1.58388e-253	5.95705e-252	570.348	up
PLD5	5.98266	3.5153	52.511	2.25121e-253	8.45257e-252	569.997	up
HTR3E	7.43524	3.29904	52.4665	3.70878e-253	1.39016e-251	569.498	up
G6PC2	8.37281	3.38043	52.4532	4.30846e-253	1.60949e-251	569.348	up
AKR1C2	8.90009	3.34539	52.2643	3.6052e-252	1.33998e-250	567.224	up
TEX13A	6.83907	3.20573	52.102	2.24458e-251	8.28695e-250	565.395	up
S100A4	8.23335	3.61052	52.0289	5.12247e-251	1.88806e-249	564.57	up
ZNF587	8.25045	3.55083	51.9861	8.30646e-251	3.05145e-249	564.087	up
OR4S1	8.45838	3.6137	51.8421	4.2309e-250	1.55168e-248	562.459	up
KBTBD6	8.62368	3.4197	51.8332	4.67917e-250	1.71324e-248	562.358	up
TSPAN17	6.07895	3.09175	51.6754	2.79258e-249	1.01911e-247	560.572	up
CES1 CES1P2	9.03503	3.3916	51.5578	1.05844e-248	3.85624e-247	559.24	up
HNRNPH1	5.64164	3.25087	51.5138	1.74401e-248	6.34355e-247	558.74	up
LDHAL6A	8.7761	3.45022	51.4955	2.14836e-248	7.80149e-247	558.532	up
CLDN7	5.64077	4.03712	51.4742	2.73435e-248	9.91314e-247	558.291	up
RPP30	4.22007	4.81133	51.4689	2.90494e-248	1.05144e-246	558.23	up
KIF1A	7.90817	4.12093	51.3519	1.09759e-247	3.96621e-246	556.901	up
PMS2 PMS2P1 PMS2P5	8.74261	3.65555	51.2999	1.98347e-247	7.14404e-246	556.309	up
GOLGA7	4.80333	3.24494	50.9548	1.01393e-245	3.62833e-244	552.375	up
TAS2R8	9.04783	3.40886	50.8954	1.99713e-245	7.13514e-244	551.698	up
RPSA	4.67656	3.72316	50.8546	3.18539e-245	1.13621e-243	551.231	up
AIMP2	8.77766	3.40871	50.8426	3.65423e-245	1.30134e-243	551.093	up
UBE2L3	8.82088	3.45772	50.8388	3.81742e-245	1.35727e-243	551.05	up
OR2M3	8.67811	3.54276	50.609	5.29879e-244	1.86894e-242	548.419	up
C14orf109	7.84678	3.3179	50.6025	5.7107e-244	2.01102e-242	548.345	up
OR1L1	9.04827	3.62033	50.5026	1.79574e-243	6.31363e-242	547.199	up
CECR1	7.05229	3.12036	50.4394	3.70756e-243	1.30147e-241	546.474	up
FLJ45950	4.22942	2.73399	50.3371	1.20155e-242	4.20448e-241	545.298	up
KRT73	6.05444	3.97433	50.2909	2.04401e-242	7.14113e-241	544.767	up
IL36G	5.13778	3.79561	50.2819	2.26812e-242	7.91159e-241	544.663	up
MCHR2	8.44225	3.40173	50.151	1.02368e-241	3.56514e-240	543.156	up
KRT19	6.25845	4.0299	50.0612	2.879e-241	1.00109e-239	542.122	up
APAF1	4.70882	3.29767	49.929	1.32464e-240	4.5988e-239	540.596	up
DDR1	7.66094	3.3303	49.9255	1.37921e-240	4.78077e-239	540.556	up
ZNF775	6.7607	3.85819	49.8182	4.76483e-240	1.6439e-238	539.316	up
EIF5	3.53876	3.02205	49.7478	1.07587e-239	3.70605e-238	538.501	up
NSA2	6.15337	4.08151	49.7294	1.33079e-239	4.57704e-238	538.289	up
CEL CELP	8.8033	3.3933	49.6862	2.19342e-239	7.5322e-238	537.789	up
ARMC2	4.79659	3.61862	49.6181	4.83037e-239	1.65618e-237	537	up
TPTE	8.69413	3.42797	49.5945	6.34779e-239	2.17309e-237	536.727	up
BCL2L10	8.81898	3.58745	49.5796	7.54656e-239	2.5755e-237	536.554	up
HAS3	6.63199	3.93807	49.3722	8.37519e-238	2.84076e-236	534.147	up
LENG8	5.16915	3.58087	49.3336	1.31077e-237	4.43914e-236	533.699	up
TAAR1	6.22543	3.17863	49.3054	1.82036e-237	6.14614e-236	533.371	up
VSTM2L	4.47624	4.38521	49.2647	2.91985e-237	9.84337e-236	532.898	up
DCUN1D2	5.26195	3.71062	49.1026	1.9265e-236	6.45524e-235	531.012	up
PRDM2	4.55658	3.42498	48.9262	1.50763e-235	4.98373e-234	528.954	up
METTL11A	8.58741	3.60545	48.8048	6.22862e-235	2.04979e-233	527.536	up
CLEC2L	3.54584	3.86327	48.6447	4.04925e-234	1.32862e-232	525.664	up
HOXA5	3.46581	3.03634	48.5406	1.37207e-233	4.48204e-232	524.443	up
ZP4	5.31972	4.07925	48.5252	1.64189e-233	5.35552e-232	524.264	up
RUNDC1	4.84868	3.34826	48.4494	3.99845e-233	1.30229e-231	523.374	up
LAIR2	4.49194	3.70785	48.4483	4.04601e-233	1.31584e-231	523.362	up
ALPP	8.75328	3.67611	48.4386	4.53813e-233	1.47373e-231	523.247	up
CHST15	7.39061	4.15715	48.426	5.25858e-233	1.70518e-231	523.1	up
OR8G1	8.3208	3.82124	48.3974	7.35782e-233	2.3824e-231	522.764	up
E2F6	4.85111	3.61377	48.0792	3.10217e-231	9.96194e-230	519.023	up
ATP5E ATP5EP2	5.97959	3.01906	48.0792	3.10367e-231	9.96194e-230	519.022	up
OR14I1	8.94792	3.60642	48.0196	6.2582e-231	2.0029e-229	518.321	up
LCORL	6.24195	3.5885	48.0115	6.88896e-231	2.20158e-229	518.225	up
LRRC14B	5.24642	4.85888	47.9813	9.83254e-231	3.13776e-229	517.869	up
OR52E6	6.97549	3.18636	47.9449	1.51008e-230	4.81201e-229	517.44	up
OR2C3	8.69829	3.84992	47.8966	2.6696e-230	8.48251e-229	516.87	up
SLC35B3	3.34375	3.10502	47.8855	3.04353e-230	9.65676e-229	516.739	up
FPGS	6.69808	4.07601	47.8577	4.22881e-230	1.33983e-228	516.41	up
ZNF589	8.1908	3.52717	47.829	5.93123e-230	1.87652e-228	516.072	up
OR51B2	8.00433	4.00992	47.6752	3.65357e-229	1.14934e-227	514.254	up
EMR2	6.63752	3.18211	47.6533	4.73278e-229	1.48672e-227	513.995	up
PRDX5	6.3777	4.13002	47.5601	1.42748e-228	4.46515e-227	512.891	up
TRIP10	5.13611	4.03717	47.5382	1.84926e-228	5.77634e-227	512.633	up
MRPL15	7.04184	4.37587	47.4882	3.34401e-228	1.04159e-226	512.04	up
OR2F2	8.91469	3.76164	47.4459	5.52055e-228	1.7123e-226	511.539	up
ARHGEF37	5.11844	4.0639	47.3546	1.63216e-227	5.05536e-226	510.455	up
EAPP	4.24686	3.8982	47.3195	2.47616e-227	7.65878e-226	510.038	up
TTTY6B	4.8628	3.93493	47.2946	3.3277e-227	1.02782e-225	509.743	up
LCE3A	4.06339	3.8864	47.2137	8.69861e-227	2.67924e-225	508.782	up
OR14C36	8.82691	3.27574	47.2128	8.79221e-227	2.70431e-225	508.771	up
NPBWR2	5.67705	2.92219	47.0359	7.21487e-226	2.20993e-224	506.666	up
EML1	4.54486	3.30857	47.0276	7.96166e-226	2.4353e-224	506.568	up
LOC339290	5.45005	4.51622	46.9983	1.12859e-225	3.44734e-224	506.219	up
TRIM15	7.58623	3.41934	46.9019	3.56224e-225	1.08661e-223	505.069	up
C5orf15	5.34371	4.44714	46.7565	2.0203e-224	6.13722e-223	503.334	up
CLIP3	4.26501	3.82366	46.7363	2.57151e-224	7.80094e-223	503.093	up
XKRX	4.77487	3.35089	46.6138	1.11191e-223	3.35926e-222	501.629	up
PALM	4.28917	3.32688	46.5791	1.68482e-223	5.08318e-222	501.213	up
LRRC8C	3.27963	3.02206	46.4766	5.7523e-223	1.73313e-221	499.985	up
APOPT1	4.06725	4.07754	46.3303	3.32309e-222	9.97152e-221	498.231	up
ATP4B	3.63051	3.19743	46.2983	4.87935e-222	1.46017e-220	497.847	up
LY9	5.38293	3.81565	46.224	1.1896e-221	3.55513e-220	496.956	up
AAMP	4.31649	3.33521	46.1449	3.07698e-221	9.18318e-220	496.006	up
AHSA2	8.98687	3.95977	46.1246	3.93165e-221	1.17023e-219	495.761	up
OR6B2	6.48241	3.10121	46.0767	6.98737e-221	2.07696e-219	495.186	up
UBP1	2.92034	3.02587	46.058	8.75924e-221	2.60014e-219	494.96	up
BET1L	3.99673	3.30221	45.6627	1.02787e-218	3.03084e-217	490.194	up
WDHD1	3.83426	3.00792	45.6286	1.5529e-218	4.57289e-217	489.782	up
FAM47E	5.26369	4.38771	45.334	5.49213e-217	1.60236e-215	486.216	up
OR2M4	8.64743	3.80752	45.2759	1.11004e-216	3.23432e-215	485.512	up
KIAA1383	3.73542	4.08026	45.2364	1.79449e-216	5.22172e-215	485.032	up
CEPT1	4.77587	3.17578	44.8635	1.6688e-214	4.84325e-213	480.5	up
MTMR8	7.07874	3.55503	44.7852	4.33801e-214	1.25734e-212	479.544	up
GNAL	3.31593	3.02874	44.7321	8.28522e-214	2.39827e-212	478.897	up
PAGE4	3.54651	3.65492	44.7217	9.40357e-214	2.71843e-212	478.771	up
CSF3R	4.88077	3.39545	44.6367	2.65442e-213	7.6635e-212	477.733	up
GPN3	2.15628	2.9527	44.5016	1.38247e-212	3.97573e-211	476.083	up
CLEC12B	5.8119	4.28449	44.4239	3.57672e-212	1.02726e-210	475.132	up
ZNF101	5.19404	3.98303	44.4218	3.6676e-212	1.052e-210	475.107	up
TULP2	4.68449	3.56506	44.2947	1.7398e-211	4.97101e-210	473.55	up
NSUN5 NSUN5P1 NSUN5P2	7.57725	3.82947	44.1715	7.87827e-211	2.24232e-209	472.04	up
NCAPH	3.23602	3.31929	43.9444	1.28118e-209	3.63247e-208	469.251	up
OR2A1 OR2A42	7.55758	3.75672	43.9095	1.96776e-209	5.57195e-208	468.822	up
GPR19	3.5602	6.17717	43.8997	2.22041e-209	6.27932e-208	468.701	up
OR1L3	8.86696	3.73947	43.8616	3.54778e-209	1.00203e-207	468.233	up
ARMC7	4.06486	3.54595	43.7749	1.03187e-208	2.90329e-207	467.165	up
STMN3	5.81374	3.51667	43.6816	3.25749e-208	9.11892e-207	466.015	up
RSPH9	4.55125	4.17757	43.6745	3.55529e-208	9.93999e-207	465.928	up
PRSS2	8.02242	3.55134	43.6651	3.99265e-208	1.11487e-206	465.812	up
PCGEM1	3.82767	4.56896	43.6272	6.36811e-208	1.77369e-206	465.345	up
C8orf12	3.87218	4.22517	43.5855	1.06571e-207	2.96456e-206	464.83	up
FBLN1	2.872	2.98622	43.4641	4.77092e-207	1.32549e-205	463.331	up
NANOS2	4.77457	3.58248	43.4088	9.44468e-207	2.62069e-205	462.648	up
OSTalpha	2.88485	2.92573	43.3932	1.14591e-206	3.17567e-205	462.455	up
IL17D	5.58072	4.13213	43.2823	4.51694e-206	1.24865e-204	461.083	up
EPB41L2	3.66349	3.21692	43.2633	5.71577e-206	1.57808e-204	460.848	up
LOC349196	3.00889	2.77363	43.1625	1.9897e-205	5.47972e-204	459.601	up
CTSO	6.64494	3.54268	42.9165	4.21347e-204	1.15753e-202	456.548	up
SKOR1	4.58574	3.62212	42.8888	5.94298e-204	1.63063e-202	456.204	up
UPF2	2.27134	2.73634	42.8471	9.97512e-204	2.73019e-202	455.686	up
C19orf50	3.50876	3.96028	42.7913	1.99626e-203	5.43686e-202	454.992	up
MAP7D3	7.62323	3.59832	42.759	2.98222e-203	8.10217e-202	454.591	up
OVGP1	3.14215	3.52446	42.7318	4.18407e-203	1.13535e-201	454.252	up
CCDC85B	3.86994	3.04509	42.7103	5.46703e-203	1.48166e-201	453.985	up
ALDH3B2	8.06389	3.67792	42.6782	8.15642e-203	2.20782e-201	453.585	up
GDPD3	3.89738	3.36218	42.6155	1.78178e-202	4.81712e-201	452.803	up
KRTAP7-1	3.63181	3.80834	42.4202	2.03354e-201	5.47102e-200	450.368	up
ZNF34	5.53283	4.28253	42.3648	4.05999e-201	1.09097e-199	449.677	up
DUOX2	9.43224	4.33477	42.227	2.2736e-200	6.07988e-199	447.954	up
ATP6V1E2	3.64988	3.39938	42.2198	2.48741e-200	6.64361e-199	447.864	up
FAIM2	6.38742	3.70289	42.155	5.59235e-200	1.49186e-198	447.054	up
PMS2P3	8.14653	3.49057	42.019	3.07051e-199	8.13226e-198	445.351	up
ATP5L2	5.22383	4.50385	41.6906	1.89486e-197	4.95329e-196	441.229	up
NKIRAS2	3.99839	3.58617	41.6748	2.30956e-197	6.016e-196	441.031	up
DACH1	2.53012	3.12815	41.6276	4.18308e-197	1.08834e-195	440.437	up
C10orf107	3.82854	3.83163	41.5119	1.79433e-196	4.65746e-195	438.981	up
PC	2.40621	2.61444	41.4568	3.59079e-196	9.30954e-195	438.287	up
GYPA	4.00638	3.7149	41.3948	7.84038e-196	2.02559e-194	437.506	up
LOC286367	2.98306	5.20687	41.3767	9.85195e-196	2.53935e-194	437.278	up
LOC100506032 KIAA1245	5.14783	4.06836	41.3551	1.29372e-195	3.33068e-194	437.005	up
EIF1B	2.99062	3.2367	41.0326	7.60195e-194	1.95258e-192	432.932	up
DAG1	3.08315	3.048	40.8527	7.40766e-193	1.89607e-191	430.655	up
NT5DC1	2.68172	2.83264	40.8516	7.50844e-193	1.91964e-191	430.642	up
CAPS2	3.69864	3.67399	40.8271	1.02478e-192	2.61697e-191	430.331	up
LOC100129869	3.29406	4.53235	40.7141	4.29513e-192	1.09306e-190	428.898	up
ARFGAP2	4.59266	3.63649	40.6345	1.17895e-191	2.99684e-190	427.888	up
CLEC4F	5.27718	3.53941	40.6227	1.37037e-191	3.47543e-190	427.737	up
VCP	6.77924	5.01791	40.5779	2.41887e-191	6.12053e-190	427.169	up
OR2J2	8.29729	3.57169	40.5372	4.05879e-191	1.02583e-189	426.652	up
SFXN4	4.25725	3.5422	40.5267	4.63468e-191	1.17004e-189	426.519	up
CRYBB3	3.07836	3.71874	40.4135	1.95689e-190	4.91779e-189	425.079	up
PAIP2	5.27178	3.53665	40.4083	2.0887e-190	5.24308e-189	425.013	up
DHRS11	8.8566	4.06108	40.3214	6.31484e-190	1.57978e-188	423.907	up
ZNF367	3.76123	3.44381	40.2986	8.43857e-190	2.10869e-188	423.617	up
RAB40AL RAB40A	3.58837	3.96215	40.2796	1.0758e-189	2.68525e-188	423.374	up
SIAE	2.47516	2.63424	40.1593	4.98026e-189	1.23474e-187	421.842	up
SLIT2	3.02948	3.21189	40.0736	1.48747e-188	3.68369e-187	420.748	up
VPS4A	3.21699	3.49133	40.0689	1.5789e-188	3.90574e-187	420.688	up
OR5P2	8.5034	3.55528	40.0654	1.65007e-188	4.07725e-187	420.644	up
MTR	3.62872	4.3798	40.0531	1.93025e-188	4.75363e-187	420.487	up
OR52J3	8.34229	3.87584	40.0219	2.87697e-188	7.0615e-187	420.088	up
DUS3L	2.8022	3.19736	39.9836	4.6927e-188	1.148e-186	419.599	up
ZNF250	4.68278	3.92685	39.9072	1.24468e-187	3.03486e-186	418.623	up
CENPI	4.5601	3.34894	39.7796	6.36195e-187	1.54779e-185	416.992	up
APC2	4.12197	3.67113	39.7569	8.50487e-187	2.06687e-185	416.702	up
FLJ44054	3.44998	4.57191	39.7294	1.21057e-186	2.93872e-185	416.349	up
LOC100130301	5.46512	5.38204	39.6688	2.62802e-186	6.35871e-185	415.573	up
DIS3	5.06364	3.67582	39.5467	1.25698e-185	3.03474e-184	414.008	up
IFT46	4.08296	4.09343	39.5441	1.29955e-185	3.13408e-184	413.975	up
LMAN2	3.12474	3.30329	39.4478	4.4683e-185	1.07526e-183	412.74	up
ZNF331	9.1883	4.35889	39.392	9.14462e-185	2.19342e-183	412.024	up
MYZAP	5.61785	4.50286	39.2827	3.72315e-184	8.88215e-183	410.62	up
FAM170A	2.85083	3.14857	39.2472	5.87736e-184	1.40062e-182	410.163	up
RYR1	9.33099	3.88738	39.162	1.75979e-183	4.1892e-182	409.067	up
WHSC2	3.13338	3.17372	38.9408	3.0364e-182	7.21268e-181	406.219	up
JUND	3.05569	3.1005	38.8278	1.30466e-181	3.08583e-180	404.761	up
CMTM5	4.81002	3.34827	38.8277	1.30617e-181	3.08611e-180	404.76	up
RPS23	1.77896	2.83619	38.8095	1.65125e-181	3.89727e-180	404.525	up
UCN3	5.20648	4.01864	38.7327	4.45189e-181	1.04738e-179	403.534	up
CRIP2	4.67371	4.11782	38.7115	5.85089e-181	1.37505e-179	403.26	up
NT5C3L	4.20655	3.20344	38.675	9.37733e-181	2.20148e-179	402.789	up
PARD3B	3.47726	3.73515	38.6743	9.46165e-181	2.21892e-179	402.78	up
ADM2	3.92412	3.36107	38.6596	1.14476e-180	2.67898e-179	402.589	up
DRG1	2.01518	2.96722	38.6015	2.42578e-180	5.65291e-179	401.838	up
TRIM5	8.55898	3.66882	38.5358	5.67283e-180	1.31919e-178	400.989	up
DHRSX	8.0263	3.74654	38.5333	5.86076e-180	1.36146e-178	400.956	up
LOC100134317 LOC284412	3.86423	5.34353	38.4412	1.92894e-179	4.45286e-178	399.765	up
LINC00301	3.30163	4.41731	38.4026	3.18001e-179	7.33325e-178	399.265	up
LCN15	3.50042	4.23383	38.4005	3.2673e-179	7.52671e-178	399.238	up
SCAMP5	2.59099	2.64219	38.3867	3.90983e-179	8.9975e-178	399.058	up
MUC5B	3.18998	4.27375	38.2259	3.14033e-178	7.19673e-177	396.975	up
CCNB3	2.04012	2.95092	38.2248	3.18598e-178	7.29378e-177	396.961	up
LOC100133857	3.10249	5.1107	38.1371	9.93796e-178	2.26809e-176	395.823	up
LOC100507096	4.05346	4.27497	38.1323	1.05834e-177	2.41291e-176	395.76	up
TBC1D9	6.43372	4.05103	38.0965	1.6848e-177	3.83326e-176	395.295	up
ACTA1	3.14148	3.49943	38.0533	2.95198e-177	6.70258e-176	394.734	up
C6orf94	2.69939	4.46024	37.9909	6.6405e-177	1.50312e-175	393.924	up
WRN	2.87356	3.20463	37.9711	8.5933e-177	1.94316e-175	393.666	up
AFAP1L2	3.78893	3.90708	37.9692	8.80697e-177	1.98944e-175	393.641	up
SURF1	4.16889	3.6625	37.9655	9.23924e-177	2.08496e-175	393.593	up
LOC100289079	2.81148	4.98984	37.9337	1.39692e-176	3.14912e-175	393.18	up
MARVELD2	4.20409	4.2629	37.9327	1.41548e-176	3.18772e-175	393.167	up
GLCCI1	3.22402	3.02752	37.8687	3.25277e-176	7.30305e-175	392.335	up
ACADL	4.09811	3.6703	37.8077	7.19283e-176	1.61165e-174	391.541	up
GOT1L1	2.68192	3.04331	37.7957	8.41209e-176	1.88293e-174	391.385	up
C4orf48	3.7835	4.12058	37.5892	1.23844e-174	2.75811e-173	388.695	up
CATR1	4.38425	4.6931	37.5514	2.02963e-174	4.51109e-173	388.201	up
ANK3	2.79596	2.77292	37.494	4.29217e-174	9.53026e-173	387.453	up
ZNF283	5.18699	3.95625	37.36	2.46792e-173	5.47422e-172	385.703	up
USP26	8.30381	3.63074	37.3132	4.54656e-173	1.00547e-171	385.092	up
LOC643802	4.71884	5.49367	37.2405	1.17665e-172	2.59956e-171	384.142	up
LOC93622	3.39049	3.76848	37.1734	2.82818e-172	6.24204e-171	383.265	up
C8orf33	3.41984	4.13561	37.1509	3.799e-172	8.37637e-171	382.97	up
ZNF267	4.70726	3.93319	37.0543	1.34551e-171	2.96374e-170	381.705	up
C22orf32	2.4785	4.0978	36.9814	3.49428e-171	7.68916e-170	380.751	up
IL19	2.7145	3.36135	36.8528	1.88657e-170	4.12676e-169	379.065	up
BHLHE22	2.23917	3.11285	36.7943	4.06333e-170	8.84454e-169	378.297	up
GPR32	7.44782	3.34009	36.7849	4.59766e-170	9.99776e-169	378.174	up
HERC5	8.77324	4.73895	36.7212	1.0606e-169	2.30178e-168	377.338	up
EMX2OS	4.39233	4.00929	36.6792	1.84319e-169	3.98068e-168	376.785	up
ATG2A	4.36781	4.44847	36.6738	1.97813e-169	4.26378e-168	376.715	up
EFHB	5.02155	3.23012	36.6	5.21594e-169	1.121e-167	375.745	up
LOC285500	2.22488	4.99003	36.4882	2.26757e-168	4.85452e-167	374.276	up
FAM113B	5.40398	3.33677	36.4461	3.94497e-168	8.43742e-167	373.722	up
ANXA5	2.33751	2.79935	36.4426	4.13104e-168	8.82685e-167	373.676	up
FHOD1	4.25603	3.57307	36.3839	8.94238e-168	1.90705e-166	372.904	up
SHFM1	2.68177	3.33915	36.3312	1.79046e-167	3.81465e-166	372.209	up
ZNF773	4.60419	4.64194	36.324	1.96856e-167	4.19007e-166	372.115	up
EIF3J	6.44999	3.95121	36.2241	7.3474e-167	1.5564e-165	370.798	up
SNORD59B	4.47394	4.76351	36.2141	8.37512e-167	1.7724e-165	370.667	up
PTRH1	2.16339	2.87944	36.2043	9.52798e-167	2.01445e-165	370.538	up
SPHAR	3.56727	3.98606	36.1918	1.12344e-166	2.37295e-165	370.373	up
ZDHHC3	5.13333	4.606	36.1467	2.03745e-166	4.29534e-165	369.778	up
MRPL17	3.21458	4.15199	36.1322	2.46666e-166	5.19526e-165	369.587	up
PDPR LOC283922	4.412	4.88443	36.1093	3.33702e-166	7.02171e-165	369.284	up
FAM190A	2.70753	3.99285	36.099	3.81967e-166	8.02966e-165	369.149	up
GLI1	4.69837	3.78943	36.0857	4.5528e-166	9.56174e-165	368.974	up
PERP	5.26467	4.60222	35.9722	2.03768e-165	4.2593e-164	367.475	up
MIR512-1 MIR512-2	3.41203	4.79838	35.9653	2.23218e-165	4.66144e-164	367.384	up
ZNF517	2.59359	3.8482	35.9624	2.32091e-165	4.84215e-164	367.345	up
MIR554	2.26198	4.27931	35.7541	3.63918e-164	7.52153e-163	364.593	up
RTN1	2.13358	3.15044	35.7317	4.89651e-164	1.01108e-162	364.296	up
C5orf49	4.51315	4.62586	35.5622	4.61373e-163	9.47378e-162	362.053	up
ZNF610	3.1123	3.71188	35.5565	4.97525e-163	1.02067e-161	361.978	up
NKAIN3	4.09773	3.86776	35.5354	6.58217e-163	1.34782e-161	361.698	up
SUCLG1	4.36298	3.94056	35.4673	1.62156e-162	3.31431e-161	360.796	up
IRF3	1.10477	2.53255	35.4318	2.59716e-162	5.29366e-161	360.325	up
CCDC69	2.42206	2.70474	35.3831	4.95198e-162	1.00655e-160	359.68	up
ITGB8	1.89992	2.36627	35.3816	5.05247e-162	1.02604e-160	359.66	up
OIP5-AS1	2.04776	4.51818	35.2802	1.94138e-161	3.93165e-160	358.314	up
ATAD3C	4.45339	4.06542	35.1727	8.08686e-161	1.63474e-159	356.887	up
LOC340335	2.35054	4.85811	35.1315	1.39838e-160	2.82423e-159	356.34	up
NAGPA	4.14397	3.57869	35.1246	1.53286e-160	3.093e-159	356.248	up
LOC100132062 LOC100132287 LOC100133161 LOC100133331 FLJ45445	3.72202	4.34941	35.0093	7.09039e-160	1.4229e-158	354.716	up
C1orf174	2.6788	3.73536	34.9316	1.99364e-159	3.99e-158	353.683	up
OSTCP1	3.84461	3.98958	34.857	5.3813e-159	1.07505e-157	352.69	up
BRWD1-IT2	2.4251	3.74068	34.8003	1.14411e-158	2.27945e-157	351.935	up
CUZD1 FAM24B-CUZD1	1.57877	2.71334	34.6794	5.72826e-158	1.13411e-156	350.325	up
POMZP3 POM121 POM121C	3.45091	3.75051	34.487	7.45973e-157	1.46903e-155	347.758	up
NLRP4	3.31136	3.89033	34.4292	1.61308e-156	3.17095e-155	346.987	up
GEN1	4.00932	4.86197	34.3806	3.08737e-156	6.04758e-155	346.338	up
GJA5	6.44545	4.1461	34.3781	3.18908e-156	6.24128e-155	346.306	up
FAM160A2	3.66632	4.15311	34.373	3.41474e-156	6.65935e-155	346.237	up
LOC389033	3.45854	5.21776	34.3547	4.35924e-156	8.49379e-155	345.993	up
IMP4	2.06013	2.89489	34.2964	9.49926e-156	1.84763e-154	345.214	up
FN3KRP	4.19241	3.79971	34.2429	1.9414e-155	3.76284e-154	344.5	up
LOC388906	1.78312	4.3004	34.2202	2.63094e-155	5.09486e-154	344.196	up
BNIP3	3.29926	3.92467	34.2016	3.37499e-155	6.53e-154	343.947	up
UGGT1	2.57824	2.95803	34.1135	1.09534e-154	2.1119e-153	342.77	up
SMYD5	2.49017	3.23026	34.091	1.48074e-154	2.85001e-153	342.468	up
OR5D13	8.77007	3.86415	34.0693	1.98018e-154	3.80798e-153	342.178	up
RPS5	3.5167	3.61442	34.0677	2.02154e-154	3.88412e-153	342.157	up
ZDHHC12	2.75175	3.20871	34.0214	3.75824e-154	7.20845e-153	341.537	up
CRIM1	2.0928	2.68805	34.0117	4.27896e-154	8.2001e-153	341.407	up
EXOC3L4	2.74097	4.65333	33.9943	5.39826e-154	1.03361e-152	341.175	up
TMEM179	3.12097	3.9952	33.9505	9.70189e-154	1.85283e-152	340.589	up
IGIP	4.83678	4.30919	33.9198	1.46518e-153	2.79573e-152	340.176	up
IKBIP	2.87206	3.90503	33.8577	3.36521e-153	6.40461e-152	339.345	up
ST8SIA5	3.92223	3.77294	33.8377	4.39851e-153	8.36397e-152	339.077	up
OR7C1	7.65392	3.99774	33.8297	4.89959e-153	9.30879e-152	338.969	up
NGFR	1.58037	2.49997	33.7747	1.02385e-152	1.94022e-151	338.232	up
ASCL2	4.18775	3.54745	33.7114	2.39216e-152	4.52158e-151	337.384	up
ACADS	3.95771	3.25945	33.6986	2.83814e-152	5.35999e-151	337.213	up
ARF5	2.56966	2.92482	33.6617	4.65877e-152	8.77586e-151	336.717	up
CXCL2	3.16936	3.96876	33.6535	5.20079e-152	9.78854e-151	336.607	up
CTSL2	7.87225	4.04374	33.5641	1.72535e-151	3.23357e-150	335.408	up
CXCL6	2.57627	3.85017	33.5024	3.95182e-151	7.39379e-150	334.58	up
LOC100133920	2.18002	4.93949	33.4794	5.38051e-151	1.00583e-149	334.271	up
RBM14-RBM4 RBM14	3.37563	3.14564	33.4765	5.59336e-151	1.04474e-149	334.232	up
PPIL4	2.4614	3.15109	33.4705	6.06199e-151	1.12941e-149	334.152	up
RPLP0	4.9089	5.43566	33.3735	2.23315e-150	4.1466e-149	332.848	up
DARS	3.75434	3.03497	33.372	2.27696e-150	4.22441e-149	332.829	up
LOC100506328	1.64749	4.77763	33.3209	4.52719e-150	8.37815e-149	332.142	up
NDUFB9	2.24866	3.04744	33.1704	3.42597e-149	6.31905e-148	330.118	up
KCND3	8.79149	4.6853	33.1038	8.38655e-149	1.54557e-147	329.223	up
WDR11	2.31761	2.82029	33.0412	1.94814e-148	3.58728e-147	328.38	up
CYBB	1.6328	2.90651	32.929	8.83056e-148	1.61796e-146	326.869	up
GALNT2	4.07689	3.69434	32.8478	2.63838e-147	4.81815e-146	325.775	up
ROR2	1.8972	2.34874	32.8122	4.26163e-147	7.77607e-146	325.295	up
HSPB7	1.71115	3.08873	32.8097	4.41076e-147	8.04154e-146	325.261	up
VCPIP1	2.93055	2.94982	32.8	5.02573e-147	9.15518e-146	325.13	up
MUC12	4.18031	4.99736	32.7658	7.97007e-147	1.44949e-145	324.669	up
CLN3	3.80811	3.7652	32.7652	8.03645e-147	1.46036e-145	324.661	up
SLC16A5	4.14218	3.90763	32.7562	9.06707e-147	1.64629e-145	324.54	up
HBQ1	3.34389	3.95738	32.742	1.09838e-146	1.99267e-145	324.349	up
CAGE1	2.35993	3.52739	32.6018	7.28493e-146	1.31515e-144	322.457	up
MORN4	3.60045	4.18389	32.4305	7.35648e-145	1.32052e-143	320.145	up
OR5AK2	7.99389	3.91661	32.4244	7.99334e-145	1.43368e-143	320.062	up
SIM1	3.20568	3.41242	32.4181	8.69977e-145	1.55912e-143	319.977	up
ALS2CR8	3.07265	2.69144	32.2816	5.50112e-144	9.81108e-143	318.133	up
HEMGN	2.90084	3.43485	32.2341	1.04639e-143	1.86169e-142	317.49	up
SPIN3	2.33964	3.84187	32.2195	1.27468e-143	2.26603e-142	317.293	up
SH3BGRL2	2.60825	3.00912	32.2004	1.6509e-143	2.92546e-142	317.035	up
ZSCAN20	2.67967	3.0273	32.1796	2.18701e-143	3.87235e-142	316.753	up
TKTL2	2.70121	3.64194	32.1724	2.41098e-143	4.26551e-142	316.656	up
HIST1H4C	2.53656	3.42592	32.1306	4.24301e-143	7.50073e-142	316.091	up
CLGN	2.51053	3.43436	32.0599	1.1051e-142	1.95046e-141	315.134	up
ARHGEF7	2.53011	2.96286	32.0585	1.12494e-142	1.9839e-141	315.116	up
DIRC2	3.06753	3.37503	32.0221	1.84291e-142	3.24491e-141	314.622	up
NCAN	2.8629	3.58727	31.8697	1.45084e-141	2.54646e-140	312.559	up
STAG2	1.30402	2.59266	31.8597	1.66016e-141	2.91154e-140	312.425	up
MED29	3.94018	4.0674	31.8295	2.50068e-141	4.37867e-140	312.015	up
HOXB9	2.62964	3.50339	31.8118	3.17801e-141	5.56026e-140	311.775	up
HLA-DQB2	3.48879	3.81349	31.7232	1.05578e-140	1.83702e-139	310.575	up
MIR507	2.87075	4.3001	31.6924	1.60377e-140	2.78831e-139	310.157	up
SNX9	1.88751	3.4206	31.6595	2.50529e-140	4.34886e-139	309.711	up
LOC100507600	5.16671	5.67486	31.6325	3.61189e-140	6.25995e-139	309.345	up
CEACAM4	2.47685	3.743	31.5661	8.89831e-140	1.53859e-138	308.444	up
PNPLA1	3.72274	3.47475	31.5592	9.75975e-140	1.68491e-138	308.351	up
TTC25	2.00529	2.91079	31.4679	3.37081e-139	5.79218e-138	307.112	up
CASP4	7.60746	3.91189	31.4425	4.75863e-139	8.16425e-138	306.768	up
VPRBP	2.68112	3.14613	31.3954	9.01574e-139	1.54441e-137	306.129	up
KIAA0556	1.95115	3.55729	31.2242	9.22176e-138	1.56997e-136	303.804	up
DCAF12L1	3.58188	4.04731	31.1977	1.32185e-137	2.24695e-136	303.444	up
TM6SF1	4.544	3.09473	31.1968	1.3391e-137	2.27452e-136	303.431	up
GLYATL1	2.36701	3.7886	31.1701	1.92481e-137	3.26685e-136	303.068	up
JAGN1	2.34673	3.40117	31.1695	1.9403e-137	3.29062e-136	303.06	up
ELK1	2.77181	3.64848	31.1312	3.26437e-137	5.52769e-136	302.54	up
SCAND1	2.77332	2.71632	31.094	5.41184e-137	9.15706e-136	302.035	up
LOC285370	1.75548	4.67291	31.0686	7.64057e-137	1.29183e-135	301.69	up
LOC100507507	4.39106	5.336	31.0673	7.78163e-137	1.31467e-135	301.672	up
IMPACT	2.68051	3.05517	31.0323	1.25149e-136	2.11112e-135	301.197	up
WNT7A	2.02584	3.15232	31.0108	1.67793e-136	2.82186e-135	300.903	up
APCS	2.95505	3.4258	31.0086	1.72834e-136	2.90442e-135	300.874	up
GDAP1L1	3.08917	3.28368	30.9764	2.67959e-136	4.49956e-135	300.435	up
ZDHHC8	2.4557	3.0897	30.9487	3.90129e-136	6.54605e-135	300.06	up
PER4	4.16248	5.14379	30.8062	2.71393e-135	4.53655e-134	298.121	up
H3F3A H3F3AP4	1.84621	3.08192	30.7906	3.35569e-135	5.60506e-134	297.908	up
RAB26	2.32638	3.29461	30.7058	1.06342e-134	1.77223e-133	296.755	up
GNG3	1.87465	3.00958	30.6528	2.18894e-134	3.63974e-133	296.034	up
MIEN1	2.26941	3.81151	30.636	2.7521e-134	4.56926e-133	295.805	up
MYO19	2.61834	3.10492	30.6335	2.84688e-134	4.72309e-133	295.771	up
C10orf71	2.41295	4.01549	30.6275	3.0887e-134	5.12044e-133	295.689	up
KIR2DL1 KIR2DL2 KIR2DL3	2.76442	3.84651	30.5848	5.53065e-134	9.16182e-133	295.107	up
C14orf166B	2.76625	4.46605	30.5847	5.53843e-134	9.16784e-133	295.105	up
GLYCAM1	2.87011	3.8733	30.5083	1.56712e-133	2.5902e-132	294.066	up
TERF1	1.85592	3.73064	30.4387	4.0443e-133	6.65969e-132	293.118	up
WBSCR16	4.31868	3.18545	30.3758	9.53437e-133	1.56768e-131	292.26	up
HENMT1	2.54316	3.89648	30.375	9.6398e-133	1.58384e-131	292.249	up
LOC100132319	1.99701	4.46369	30.2731	3.8669e-132	6.33455e-131	290.861	up
TRMT1L	2.17162	3.64649	30.2554	4.92346e-132	8.05939e-131	290.619	up
KIAA1257	2.48971	4.85737	30.1799	1.37919e-131	2.25099e-130	289.589	up
LOC339975	2.43339	5.25703	30.132	2.64887e-131	4.31686e-130	288.937	up
SLAIN1	4.20871	4.04201	30.1189	3.16688e-131	5.15726e-130	288.758	up
UBTFL1	2.49084	2.6695	30.0857	4.98427e-131	8.1109e-130	288.305	up
SCO1	2.80657	3.29976	30.0324	1.03087e-130	1.67384e-129	287.578	up
ATP8B2	1.85569	3.67501	30.0315	1.04353e-130	1.69315e-129	287.566	up
C1orf27	2.1493	3.62741	30.0225	1.18023e-130	1.91355e-129	287.443	up
TECPR2	3.68631	4.54183	30.0207	1.20973e-130	1.95994e-129	287.418	up
EID3	4.79436	5.04629	29.9863	1.93379e-130	3.13073e-129	286.95	up
OSBPL2	3.4267	3.6153	29.9527	3.05985e-130	4.94292e-129	286.491	up
LOC255177	2.91826	4.59744	29.9142	5.17649e-130	8.33781e-129	285.965	up
ZNF805	1.81147	3.76707	29.9068	5.72496e-130	9.20112e-129	285.864	up
LOC644762	2.72499	4.29298	29.8963	6.60946e-130	1.0615e-128	285.721	up
FANCF	3.97991	3.82871	29.8748	8.86914e-130	1.42234e-128	285.427	up
SPATS2L	4.47744	5.64532	29.8746	8.89207e-130	1.42499e-128	285.424	up
ARGLU1	3.43259	4.28897	29.8131	2.05898e-129	3.28768e-128	284.585	up
C12orf12	5.02238	4.62723	29.8119	2.09144e-129	3.3371e-128	284.569	up
CEACAM6	1.59088	3.68823	29.7636	4.04571e-129	6.44603e-128	283.91	up
BABAM1	1.89884	4.05187	29.7423	5.41662e-129	8.62408e-128	283.618	up
SNCG	6.37686	4.06785	29.7165	7.69882e-129	1.22401e-127	283.266	up
ARHGEF40	4.61914	4.33678	29.6783	1.29794e-128	2.05911e-127	282.744	up
SPTBN5	1.98579	3.19334	29.6499	1.91287e-128	3.03031e-127	282.357	up
PREX1	2.8253	3.94979	29.6401	2.1884e-128	3.46432e-127	282.222	up
TTC22	2.58968	2.87039	29.6109	3.26038e-128	5.1576e-127	281.823	up
DKFZp686D0853	2.94928	4.29042	29.6084	3.37149e-128	5.32955e-127	281.79	up
LOC100507420	2.18835	8.46018	29.5968	3.95338e-128	6.24493e-127	281.631	up
KRTAP9-3	2.02232	3.58258	29.5732	5.45856e-128	8.61028e-127	281.308	up
RLF	2.262	3.29913	29.5677	5.88334e-128	9.2737e-127	281.233	up
LINC00304	2.49444	3.83201	29.5507	7.41596e-128	1.16646e-126	281.002	up
NBPF7	1.80615	3.86514	29.5332	9.42332e-128	1.48114e-126	280.762	up
DHX29	2.19988	3.3926	29.4797	1.9566e-127	3.07317e-126	280.032	up
GPRIN3	2.33427	3.95514	29.4529	2.82334e-127	4.42824e-126	279.665	up
TFDP1	2.11097	3.3393	29.419	4.48968e-127	7.03679e-126	279.202	up
C21orf49	2.70466	4.22134	29.3958	6.16156e-127	9.64351e-126	278.885	up
GAS6	1.63626	3.02155	29.2805	2.98027e-126	4.64145e-125	277.31	up
KRTAP10-12	2.9349	4.09329	29.2095	7.87714e-126	1.22419e-124	276.338	up
C21orf81	1.94872	4.19011	29.1555	1.64859e-125	2.5585e-124	275.6	up
TMEM184A	2.12329	3.66468	29.1373	2.11478e-125	3.27969e-124	275.351	up
UPK3BL POLR2J2 POLR2J3 POLR2J4	1.53521	3.10627	29.1321	2.27069e-125	3.51902e-124	275.28	up
RASGEF1A	5.36496	4.03133	29.117	2.79186e-125	4.32367e-124	275.073	up
GGNBP1	2.0163	4.03645	29.0266	9.61954e-125	1.48248e-123	273.836	up
SNORD36C	2.29946	4.35841	29.0217	1.02848e-124	1.5839e-123	273.769	up
C1orf9	3.40139	4.2603	29.0164	1.1047e-124	1.7001e-123	273.698	up
FAM168B	3.50204	4.80862	28.9688	2.12015e-124	3.25832e-123	273.046	up
CD300C	1.95283	3.49217	28.9622	2.32144e-124	3.56518e-123	272.956	up
C11orf93	2.23931	4.40799	28.9453	2.92536e-124	4.48954e-123	272.724	up
DNAJA3	1.54433	3.17387	28.928	3.70782e-124	5.68645e-123	272.488	up
BCL2L12	2.37152	3.11242	28.9184	4.22694e-124	6.47808e-123	272.357	up
C1orf109	3.4691	4.01023	28.8794	7.20876e-124	1.10326e-122	271.823	up
L3MBTL2	2.33768	3.01441	28.8792	7.22519e-124	1.10501e-122	271.821	up
NFYC	2.97873	3.22547	28.86	9.40185e-124	1.43692e-122	271.557	up
APCDD1	3.23858	3.01963	28.848	1.10818e-123	1.6925e-122	271.393	up
ECD	2.63481	3.33865	28.818	1.66947e-123	2.54448e-122	270.983	up
PAR4	2.78002	4.77968	28.7792	2.8396e-123	4.32193e-122	270.452	up
GTDC1	3.24747	5.30306	28.7606	3.66649e-123	5.57281e-122	270.197	up
ARX	2.16979	3.2983	28.6675	1.31008e-122	1.9844e-121	268.924	up
MTSS1	1.60055	2.86289	28.6353	2.03751e-122	3.08204e-121	268.482	up
RNASE10	2.28215	3.67958	28.5531	6.27679e-122	9.4687e-121	267.358	up
CHMP1B	2.80667	3.46458	28.5376	7.76426e-122	1.16807e-120	267.145	up
FGF7 KGFLP1 KGFLP2	2.54593	3.0257	28.5338	8.1738e-122	1.22885e-120	267.094	up
PTBP1	3.56276	3.26739	28.5182	1.01239e-121	1.52099e-120	266.88	up
ORAI1	2.91004	3.20767	28.4612	2.21149e-121	3.31125e-120	266.099	up
C6orf132	2.75899	4.79517	28.4303	3.37331e-121	5.04741e-120	265.677	up
MBD4	2.29117	3.26028	28.4225	3.75703e-121	5.61776e-120	265.569	up
CCL17	2.38524	3.917	28.38	6.71782e-121	1.00178e-119	264.988	up
CCNB1	1.38958	3.26323	28.3776	6.94869e-121	1.03551e-119	264.954	up
LRRC37B LRRC37BP1	7.11892	5.20211	28.343	1.11524e-120	1.66084e-119	264.481	up
LPPR5	1.50728	2.5458	28.3296	1.34017e-120	1.99448e-119	264.298	up
SC5DL	3.31268	5.04698	28.2781	2.71337e-120	4.02187e-119	263.593	up
PITPNC1	1.64905	3.03484	28.2718	2.96131e-120	4.38056e-119	263.505	up
ELAVL3	1.61918	2.9157	28.2588	3.53406e-120	5.22431e-119	263.329	up
SRBD1	2.31328	3.04055	28.216	6.35816e-120	9.36156e-119	262.741	up
KHNYN	3.16878	4.35067	28.1993	7.99112e-120	1.17581e-118	262.513	up
LOC440518	3.19722	4.95308	28.1724	1.15477e-119	1.69686e-118	262.145	up
FAM27L	2.72755	4.09501	28.1413	1.7678e-119	2.59594e-118	261.719	up
CST4	3.03601	4.08076	28.1216	2.31659e-119	3.39956e-118	261.449	up
BLVRA	2.0105	3.40758	28.1013	3.06004e-119	4.48461e-118	261.171	up
OTUD4	1.19225	3.14086	28.0988	3.16532e-119	4.63583e-118	261.137	up
NANOGP1	2.32796	3.68973	28.0953	3.32417e-119	4.86526e-118	261.088	up
ZCCHC16	1.77498	3.43175	28.0792	4.14234e-119	6.05872e-118	260.868	up
ARID2	2.67301	3.66261	27.9968	1.28078e-118	1.86713e-117	259.74	up
BLZF1	3.49842	3.35409	27.9827	1.55359e-118	2.26336e-117	259.547	up
FAM76B	1.87992	2.83102	27.973	1.77486e-118	2.5823e-117	259.414	up
GPR155	1.47886	2.36255	27.9708	1.82865e-118	2.65707e-117	259.384	up
NEURL4	1.88796	3.46287	27.8679	7.49958e-118	1.08614e-116	257.973	up
LCMT1	1.93873	2.96046	27.8612	8.21969e-118	1.18965e-116	257.881	up
C11orf94	2.23862	4.41995	27.8492	9.68836e-118	1.4013e-116	257.717	up
TM7SF2	1.85153	3.41826	27.8313	1.23805e-117	1.78833e-116	257.472	up
KIAA1432	1.39306	3.30156	27.8122	1.60914e-117	2.32285e-116	257.21	up
MTIF3	5.36132	4.6881	27.7712	2.81926e-117	4.06176e-116	256.649	up
ZNF282	3.86112	3.90859	27.7591	3.3302e-117	4.79475e-116	256.483	up
LOC390956	3.04532	5.14386	27.7515	3.69695e-117	5.31933e-116	256.379	up
LOC100506699	2.77798	4.35525	27.7135	6.21878e-117	8.93041e-116	255.859	up
FAM54B	1.90661	3.23308	27.6722	1.09506e-116	1.57051e-115	255.293	up
KMO	1.44314	2.80184	27.6343	1.84117e-116	2.63543e-115	254.774	up
MYH4	3.23833	3.90949	27.6214	2.19738e-116	3.14125e-115	254.597	up
TSEN2	1.84724	2.84745	27.5132	9.68411e-116	1.38349e-114	253.114	up
ZCCHC8	1.80368	3.03034	27.4828	1.46988e-115	2.09854e-114	252.697	up
WRAP73	1.15273	2.54477	27.4492	2.32852e-115	3.32013e-114	252.237	up
FAM41C	2.60856	4.28208	27.4295	3.05204e-115	4.34057e-114	251.967	up
DNTTIP2	2.15157	3.52368	27.4276	3.13197e-115	4.45139e-114	251.941	up
ACSF2	1.98989	3.25709	27.4166	3.63965e-115	5.1663e-114	251.791	up
CNTNAP5	2.86917	3.88864	27.4166	3.64213e-115	5.1665e-114	251.79	up
SRF	2.48601	3.02725	27.3867	5.48498e-115	7.7657e-114	251.381	up
TMEM223	2.10063	3.80624	27.3785	6.13752e-115	8.67292e-114	251.269	up
CARTPT	1.50657	3.10709	27.3492	9.1717e-115	1.29192e-113	250.867	up
OR7E47P	1.68504	2.40664	27.3051	1.67816e-114	2.35935e-113	250.263	up
ATP5S	1.38398	2.76152	27.3016	1.76106e-114	2.47275e-113	250.215	up
PDP2	1.15841	2.47634	27.2943	1.94683e-114	2.73186e-113	250.115	up
ZNF436	2.62084	3.18452	27.2343	4.43453e-114	6.21481e-113	249.292	up
EFCAB7	1.76924	3.60152	27.2213	5.29599e-114	7.4174e-113	249.115	up
FAM53C	1.75288	3.58727	27.2092	6.25413e-114	8.75381e-113	248.948	up
ZNF718	2.40373	3.40757	27.1496	1.41584e-113	1.97673e-112	248.132	up
IGSF9	1.32716	2.9822	27.1406	1.60107e-113	2.23392e-112	248.009	up
LOC100506571	4.96086	3.98187	27.1379	1.66234e-113	2.31795e-112	247.971	up
LINC00032	2.37121	3.95969	27.1357	1.71186e-113	2.3855e-112	247.942	up
DNMT1	1.23776	2.90809	27.1228	2.0428e-113	2.84487e-112	247.765	up
GCC1	1.50101	2.93164	27.0631	4.63234e-113	6.44303e-112	246.947	up
MIR551B	1.73941	4.37827	27.0248	7.83437e-113	1.08762e-111	246.422	up
LOC284661	3.69359	4.79746	27.0242	7.89575e-113	1.09545e-111	246.414	up
ZNF761	7.35426	5.02512	27.0198	8.39025e-113	1.1626e-111	246.353	up
SHH	1.55954	2.69149	26.9802	1.44227e-112	1.99723e-111	245.812	up
JMJD7-PLA2G4B PLA2G4B	1.81599	3.00694	26.9541	2.06512e-112	2.8526e-111	245.453	up
FSCN2	2.66116	4.08663	26.9508	2.15955e-112	2.98118e-111	245.408	up
LSP1	2.07695	2.74738	26.9018	4.22538e-112	5.81483e-111	244.737	up
SUN5	3.17913	3.39183	26.8857	5.26912e-112	7.23768e-111	244.517	up
NFE2	1.63164	2.8414	26.8728	6.28997e-112	8.62919e-111	244.34	up
DNAH1	2.543	3.43016	26.8647	7.02557e-112	9.63239e-111	244.229	up
LINC00474	2.38424	3.7337	26.8442	9.30263e-112	1.27385e-110	243.949	up
FAM21C FAM21A FAM21B	3.76061	3.68246	26.812	1.44722e-111	1.9793e-110	243.507	up
TOB2P1	1.65487	4.73412	26.7541	3.20138e-111	4.35951e-110	242.713	up
PCSK6	1.30827	2.31018	26.7339	4.22123e-111	5.73066e-110	242.437	up
C21orf91-OT1	2.35244	4.65532	26.6745	9.53283e-111	1.29075e-109	241.623	up
EXOC6B	3.62519	4.32326	26.6744	9.53693e-111	1.29075e-109	241.622	up
C7orf63	1.76238	3.70508	26.6685	1.03466e-110	1.39948e-109	241.541	up
CRIPAK	2.70835	3.7676	26.6641	1.09931e-110	1.48602e-109	241.48	up
ZHX1-C8ORF76 C8orf76	3.4556	4.05376	26.648	1.37082e-110	1.85191e-109	241.26	up
KPNA2 LOC146880	3.63924	3.55272	26.558	4.70264e-110	6.33367e-109	240.028	up
SRGAP2 SRGAP2P2	4.1943	6.4243	26.5456	5.5739e-110	7.50255e-109	239.858	up
LOC100506303 LOC100507460	2.87953	4.31757	26.539	6.09926e-110	8.20469e-109	239.768	up
RPS4Y1 RPS4Y2	1.80299	3.19064	26.5275	7.14268e-110	9.60245e-109	239.61	up
MAGI2	2.8802	3.18881	26.513	8.71457e-110	1.17014e-108	239.411	up
ABCA10	2.01644	3.41329	26.5001	1.03935e-109	1.39389e-108	239.235	up
TIMMDC1	2.13442	3.47645	26.4844	1.28866e-109	1.7272e-108	239.02	up
RCAN1	1.83756	2.9873	26.4666	1.64424e-109	2.20244e-108	238.776	up
CETN2	1.57831	2.86604	26.4238	2.95607e-109	3.95484e-108	238.19	up
SNORD27	2.36139	4.05225	26.4213	3.06137e-109	4.09324e-108	238.155	up
LOC100506216	2.16515	6.83297	26.4211	3.06665e-109	4.09783e-108	238.153	up
MAZ	1.40365	2.90411	26.4082	3.66171e-109	4.89002e-108	237.976	up
TSPAN18	2.07536	2.76272	26.3937	4.46958e-109	5.96528e-108	237.777	up
ETV2	2.47761	3.18524	26.3769	5.62038e-109	7.49214e-108	237.548	up
ZNF79	1.56011	3.52321	26.3427	8.97694e-109	1.19378e-107	237.08	up
ZNF23	1.51898	2.77855	26.2433	3.50724e-108	4.65004e-107	235.718	up
ASB16	1.11476	2.99521	26.2102	5.51419e-108	7.2978e-107	235.266	up
HYAL3	1.94264	2.89396	26.1725	9.24737e-108	1.22093e-106	234.749	up
CASP14L	1.46338	2.55462	26.1663	1.00654e-107	1.32656e-106	234.664	up
ZZZ3	1.08569	2.61939	26.1565	1.15078e-107	1.51576e-106	234.53	up
GADD45G	2.05153	2.56644	26.1441	1.36342e-107	1.79263e-106	234.361	up
RAB22A	2.60035	5.39256	26.1302	1.65041e-107	2.16867e-106	234.17	up
CNTD2	3.59928	4.07494	26.1301	1.65152e-107	2.16884e-106	234.169	up
KLF16	2.11076	3.22936	26.1056	2.30949e-107	3.02753e-106	233.834	up
ZNF749	2.16878	4.03271	26.0932	2.73834e-107	3.58546e-106	233.664	up
GPN2	2.45044	3.35949	26.0536	4.71056e-107	6.1605e-106	233.122	up
WBSCR27	3.15914	3.40049	26.0389	5.75682e-107	7.51991e-106	232.921	up
C14orf129	1.72882	3.49864	25.99	1.12488e-106	1.46679e-105	232.252	up
SNTG2	2.08529	3.63974	25.9651	1.58166e-106	2.05997e-105	231.911	up
FAM120B	1.95469	2.68116	25.9567	1.77578e-106	2.31144e-105	231.796	up
DDX28	1.21548	2.84959	25.9188	2.98183e-106	3.87446e-105	231.278	up
NOTCH1	2.42184	3.2076	25.842	8.53751e-106	1.10802e-104	230.226	up
FBN3	2.41423	3.48725	25.8049	1.41818e-105	1.83624e-104	229.719	up
DPCR1	1.59589	4.44495	25.8031	1.45413e-105	1.88169e-104	229.694	up
DBNDD2 SYS1-DBNDD2	1.60336	3.03967	25.7474	3.11253e-105	4.01362e-104	228.934	up
PTRH2	2.07362	3.40303	25.7418	3.36499e-105	4.33664e-104	228.856	up
LOC84931	2.85627	4.58521	25.7408	3.40983e-105	4.39187e-104	228.842	up
AP1AR	2.43768	3.72028	25.7299	3.95793e-105	5.09486e-104	228.693	up
ACOX2	1.75805	3.05279	25.7188	4.60779e-105	5.92794e-104	228.541	up
GDAP1	3.41559	3.39788	25.7136	4.9455e-105	6.3587e-104	228.471	up
C4BPA	1.47585	3.2232	25.6981	6.11176e-105	7.85367e-104	228.259	up
C6orf130	1.73089	3.51292	25.6585	1.05108e-104	1.34829e-103	227.717	up
LOC100289061	2.5037	5.64034	25.6467	1.23493e-104	1.58321e-103	227.556	up
ZNF671	1.48472	3.36624	25.6357	1.43564e-104	1.83946e-103	227.406	up
RBMX2	2.61752	3.01089	25.626	1.64065e-104	2.10092e-103	227.272	up
SELM	2.11607	3.75266	25.6082	2.09253e-104	2.67648e-103	227.029	up
NMNAT3	1.19189	2.72199	25.5675	3.65231e-104	4.66344e-103	226.473	up
ABCD2	2.75162	3.29527	25.5235	6.66791e-104	8.49429e-103	225.871	up
LOC100124692	3.27408	2.96243	25.5084	8.18836e-104	1.04192e-102	225.666	up
ATAD2	2.32319	3.34453	25.499	9.31736e-104	1.1849e-102	225.537	up
TROVE2	1.13929	2.70405	25.4949	9.85329e-104	1.25233e-102	225.481	up
ESYT2	1.33688	2.91395	25.4746	1.30091e-103	1.65248e-102	225.203	up
LOC283713	2.69449	4.86372	25.4117	3.07189e-103	3.89088e-102	224.344	up
STATH	2.85775	3.71282	25.3732	5.20023e-103	6.57536e-102	223.818	up
ATXN7	1.60679	3.09827	25.3681	5.58221e-103	7.05029e-102	223.747	up
ZNF527	1.89799	4.10688	25.3662	5.72778e-103	7.23001e-102	223.722	up
TYRO3P	2.84288	3.10377	25.3206	1.0677e-102	1.34696e-101	223.099	up
PPIL1	1.50976	3.18406	25.3111	1.21688e-102	1.53429e-101	222.969	up
LOC100288902 LOC100289296 LOC441956	3.47571	4.50083	25.2439	3.04616e-102	3.83413e-101	222.052	up
SPTA1	1.45726	2.72495	25.2119	4.71596e-102	5.92914e-101	221.615	up
ZNF462	1.69934	3.55724	25.1756	7.74886e-102	9.72014e-101	221.119	up
MTRNR2L1	1.47703	5.27597	25.1507	1.08918e-101	1.36548e-100	220.778	up
CNTN5	2.44692	3.3371	25.1416	1.23334e-101	1.54535e-100	220.654	up
SPCS1	4.24512	4.31855	25.1034	2.07827e-101	2.59813e-100	220.133	up
SNHG5	2.06769	4.97216	25.0941	2.3585e-101	2.94679e-100	220.006	up
SMS	2.03517	3.36504	25.0834	2.73112e-101	3.40851e-100	219.86	up
GNG8	2.38666	3.22587	25.0813	2.81144e-101	3.50677e-100	219.831	up
SLC28A3	3.99806	3.87952	25.0626	3.62885e-101	4.52124e-100	219.576	up
RPL39L	3.34881	3.64295	25.0562	3.95791e-101	4.92845e-100	219.489	up
NAGLU	1.64954	3.61369	25.0496	4.33252e-101	5.39188e-100	219.399	up
ETF1	1.76729	3.38452	25.0277	5.84001e-101	7.25572e-100	219.1	up
GIN1	1.84981	3.62339	25.007	7.74859e-101	9.61077e-100	218.818	up
LOC729013	3.46351	8.27934	24.9645	1.38476e-100	1.71275e-99	218.237	up
CKMT1A CKMT1B	1.63554	3.87362	24.9346	2.08247e-100	2.56997e-99	217.83	up
CLDN20	1.21894	3.01437	24.9311	2.18549e-100	2.6956e-99	217.781	up
FAM201A	3.68812	5.39557	24.9085	2.97261e-100	3.6644e-99	217.474	up
FLJ37798	1.79228	4.82113	24.9047	3.13088e-100	3.8552e-99	217.422	up
LOC158435	1.39409	3.73351	24.8988	3.39371e-100	4.17652e-99	217.342	up
FAM179A	2.09738	4.09004	24.882	4.2683e-100	5.24992e-99	217.112	up
LCE4A	1.4398	3.33854	24.8323	8.42029e-100	1.03338e-98	216.433	up
B3GAT2	2.54187	3.39022	24.7881	1.53899e-99	1.88768e-98	215.831	up
TIA1	1.98467	5.44556	24.7848	1.60953e-99	1.97201e-98	215.786	up
NEXN-AS1	1.74062	4.03887	24.7832	1.6447e-99	2.01398e-98	215.764	up
FAM41AY1 FAM41AY2	3.57541	4.35623	24.7076	4.61144e-99	5.62504e-98	214.734	up
LOC100128071	2.92709	5.52736	24.6914	5.75578e-99	7.01704e-98	214.513	up
DOK6	1.95141	4.16452	24.6768	7.02146e-99	8.55064e-98	214.314	up
SKA2	2.89307	3.91638	24.6396	1.16629e-98	1.4184e-97	213.807	up
RPUSD4	1.47411	3.15749	24.6374	1.20157e-98	1.46004e-97	213.777	up
GJB2	1.15664	2.73944	24.632	1.29325e-98	1.57057e-97	213.704	up
CHST4	3.00695	3.50709	24.6187	1.55045e-98	1.88087e-97	213.522	up
GRB10	1.26048	2.78182	24.5897	2.30322e-98	2.79253e-97	213.127	up
LOC100506371	3.78646	5.44233	24.5892	2.31688e-98	2.80755e-97	213.121	up
MGC16275	1.37404	4.92402	24.5816	2.56983e-98	3.11237e-97	213.018	up
LOC100505491	1.74333	3.88041	24.5754	2.79698e-98	3.38562e-97	212.933	up
ZCCHC12	3.02959	3.04396	24.5729	2.89504e-98	3.5024e-97	212.898	up
SPATA17	3.32979	3.62749	24.5023	7.58145e-98	9.15195e-97	211.936	up
AVL9	1.50583	3.70359	24.4493	1.56054e-97	1.88175e-96	211.215	up
CSRNP3	2.06304	3.90904	24.416	2.45578e-97	2.95803e-96	210.762	up
ERLIN2	1.49716	2.99962	24.3811	3.95159e-97	4.74942e-96	210.287	up
INTS4	2.53363	3.588	24.3736	4.37656e-97	5.25734e-96	210.185	up
CCBL1	2.88155	3.28157	24.3562	5.54679e-97	6.65585e-96	209.948	up
LRRC45	3.7044	4.08456	24.334	7.50799e-97	8.99942e-96	209.645	up
PIP5K1A	3.14695	3.60959	24.2932	1.30775e-96	1.56414e-95	209.091	up
LOC645591	1.69789	4.35316	24.2878	1.40831e-96	1.6835e-95	209.017	up
SNX27	1.28935	2.58783	24.2694	1.80892e-96	2.16122e-95	208.767	up
LRRC7	1.65436	3.07864	24.2419	2.63027e-96	3.13915e-95	208.393	up
FLJ42842	3.71406	3.96505	24.2378	2.78234e-96	3.31706e-95	208.336	up
PGBD2	1.17131	3.30906	24.2351	2.88538e-96	3.43805e-95	208.3	up
GEMIN8P4	2.42266	4.34409	24.1775	6.31925e-96	7.50942e-95	207.517	up
LOC285463	3.92308	4.79701	24.1151	1.47761e-95	1.7512e-94	206.668	up
CCL8	1.21303	3.42196	24.1127	1.52555e-95	1.80704e-94	206.636	up
RND1	2.20989	2.97739	24.0984	1.85445e-95	2.19311e-94	206.441	up
CX3CL1	1.44637	2.68588	24.0885	2.12106e-95	2.50707e-94	206.307	up
FAM8A1	1.2739	3.02259	24.0653	2.90796e-95	3.43167e-94	205.991	up
PFN4	2.02313	3.30573	24.0359	4.33867e-95	5.11459e-94	205.592	up
DENND3	2.06202	3.57432	24.0293	4.74167e-95	5.58668e-94	205.503	up
PSEN1	1.08741	2.53293	24.0269	4.89968e-95	5.76977e-94	205.47	up
TMEM185B	3.56914	5.34311	24.0245	5.06679e-95	5.96339e-94	205.437	up
FOSB	1.7213	3.17697	24.0046	6.63914e-95	7.80748e-94	205.167	up
RAB12	1.59479	3.78296	24.004	6.68895e-95	7.86005e-94	205.159	up
C1QL4	1.11399	3.25214	23.8398	6.22847e-94	7.26491e-93	202.93	up
B3GNT2	1.16473	3.20268	23.8153	8.69567e-94	1.0132e-92	202.596	up
ABCE1	2.18318	3.29569	23.7875	1.26783e-93	1.47646e-92	202.22	up
CDH5	1.19729	2.9415	23.7562	1.93842e-93	2.25385e-92	201.795	up
KLF14	3.85614	4.54738	23.6991	4.2113e-93	4.88631e-92	201.02	up
CEP55	1.41508	3.03427	23.6972	4.32165e-93	5.01171e-92	200.994	up
IGFL1	1.51244	4.00765	23.6961	4.38486e-93	5.08235e-92	200.98	up
FARS2	1.45091	3.22632	23.6366	9.83753e-93	1.13547e-91	200.172	up
AOC4	2.30033	4.4758	23.6271	1.11869e-92	1.29055e-91	200.044	up
TMEM206	1.77848	4.1504	23.6225	1.18991e-92	1.372e-91	199.982	up
WAC	1.2922	3.51859	23.6205	1.22234e-92	1.40792e-91	199.955	up
LOC100506082	2.62648	5.42622	23.5792	2.14118e-92	2.46242e-91	199.395	up
LOC283075	2.04207	5.1913	23.5744	2.28639e-92	2.62804e-91	199.33	up
C14orf1	1.89313	4.31805	23.5374	3.77553e-92	4.3352e-91	198.829	up
MFI2-AS1	1.94223	7.23534	23.5049	5.86264e-92	6.72121e-91	198.389	up
MED10	1.13052	2.52972	23.4728	9.06849e-92	1.03804e-90	197.953	up
GPR4	2.18071	3.51845	23.4615	1.05595e-91	1.20809e-90	197.801	up
SRXN1	2.39457	3.44149	23.4289	1.64261e-91	1.87636e-90	197.359	up
C3orf75	1.40588	10.8609	23.4287	1.64716e-91	1.88059e-90	197.357	up
SIPA1	2.62906	2.78109	23.414	2.01146e-91	2.29414e-90	197.157	up
SPINK14	1.75182	3.83917	23.3904	2.76937e-91	3.15531e-90	196.838	up
PRNT	1.31015	3.21931	23.3688	3.70792e-91	4.22249e-90	196.546	up
MAP6D1	1.58499	3.22077	23.3637	3.97167e-91	4.52051e-90	196.477	up
OVOS OVOS2	1.50946	3.58261	23.3551	4.46653e-91	5.08114e-90	196.36	up
KIR2DL4 LOC100287534	4.22588	4.04841	23.3421	5.32614e-91	6.05591e-90	196.184	up
FAM78A	2.0627	3.4593	23.3087	8.36978e-91	9.49219e-90	195.733	up
SLC14A1	1.4739	3.10023	23.3028	9.06907e-91	1.028e-89	195.652	up
COPS8	1.62334	3.5172	23.2784	1.26195e-90	1.42899e-89	195.322	up
C9orf102	1.56504	3.93178	23.2751	1.3187e-90	1.49247e-89	195.278	up
SLC1A6	2.08305	2.82979	23.2719	1.37711e-90	1.55778e-89	195.235	up
LOC286109	1.72778	4.44544	23.2702	1.41012e-90	1.5935e-89	195.211	up
OR2S2	6.7421	4.04321	23.2636	1.5402e-90	1.73961e-89	195.123	up
C3	2.2772	3.31468	23.2613	1.59005e-90	1.79499e-89	195.091	up
CBLN4	1.4475	2.76658	23.2609	1.59912e-90	1.80431e-89	195.086	up
SLC9B2	1.01937	2.46267	23.2565	1.69741e-90	1.91424e-89	195.026	up
STAG3L4	1.4561	7.96107	23.2389	2.15164e-90	2.42279e-89	194.789	up
A2ML1	1.48075	3.46534	23.2257	2.57454e-90	2.8975e-89	194.61	up
TXNDC15	1.13351	2.40256	23.217	2.89464e-90	3.25611e-89	194.493	up
GTF2H1	3.62697	4.20483	23.1907	4.1304e-90	4.64381e-89	194.138	up
ARHGAP10	1.37145	2.92519	23.1829	4.5953e-90	5.16388e-89	194.031	up
DRGX	1.73373	3.98459	23.1367	8.57736e-90	9.62396e-89	193.408	up
SCP2	1.74103	3.6477	23.1246	1.00991e-89	1.13256e-88	193.244	up
NDUFB10	1.93118	3.4273	23.0573	2.50805e-89	2.80696e-88	192.336	up
FAM188B2	2.45047	4.16175	23.0129	4.57355e-89	5.11345e-88	191.735	up
G3BP2	2.11038	3.1888	22.9845	6.71596e-89	7.4974e-88	191.352	up
NFKBIA	1.3803	2.72381	22.9833	6.82332e-89	7.61341e-88	191.336	up
TREML2 TREML2P1	1.50299	4.03992	22.9725	7.88981e-89	8.79452e-88	191.191	up
LFNG	1.09509	3.31165	22.9674	8.45792e-89	9.41827e-88	191.121	up
UTP20	1.65075	2.78757	22.966	8.62117e-89	9.58558e-88	191.102	up
CASZ1	1.34593	3.16361	22.9562	9.83671e-89	1.09261e-87	190.97	up
LOC399815	4.16987	5.83333	22.9547	1.00438e-88	1.11506e-87	190.949	up
LOC100505782	1.61443	5.54611	22.9379	1.25999e-88	1.39813e-87	190.723	up
SPRR1B	3.52017	5.26339	22.8957	2.22713e-88	2.46635e-87	190.154	up
C6orf120	1.04458	2.41582	22.8954	2.23568e-88	2.47458e-87	190.15	up
WDTC1	2.80152	3.43493	22.889	2.43755e-88	2.69667e-87	190.064	up
FAM86A FAM86B1 FAM86C1 FAM86FP FAM86HP FAM86DP	2.94331	3.86453	22.8579	3.70841e-88	4.09239e-87	189.644	up
TMIGD1	1.29957	2.99131	22.7832	1.01612e-87	1.1191e-86	188.637	up
PPHLN1	1.15926	2.6658	22.7824	1.02679e-87	1.13029e-86	188.627	up
CLASP2	2.17107	2.69576	22.731	2.05299e-87	2.25431e-86	187.935	up
MT1B	1.37876	3.29335	22.7129	2.62325e-87	2.87621e-86	187.69	up
CRTC1	2.03743	6.86483	22.7078	2.80719e-87	3.07636e-86	187.622	up
TMEM129	1.67928	3.00087	22.697	3.24805e-87	3.55774e-86	187.477	up
PER2	1.51511	2.68177	22.6955	3.31483e-87	3.62908e-86	187.456	up
OPCML	2.70973	3.35796	22.6388	7.11349e-87	7.7648e-86	186.693	up
DSTNP2	1.82636	4.76137	22.6198	9.18898e-87	1.00254e-85	186.438	up
LOC100506454	3.63841	4.78994	22.6096	1.05443e-86	1.14927e-85	186.3	up
TMIGD2	2.41157	4.26791	22.5801	1.56869e-86	1.70642e-85	185.903	up
FAM20C	1.92739	3.45159	22.571	1.77408e-86	1.9289e-85	185.78	up
LOC151760	1.87485	4.324	22.5612	2.02352e-86	2.19903e-85	185.649	up
LOC100130557	2.12181	5.21415	22.5586	2.09622e-86	2.27691e-85	185.614	up
SNORD58A SNORD58C	1.94458	4.41416	22.5205	3.50004e-86	3.79242e-85	185.102	up
PIP	1.77283	3.54816	22.5063	4.23467e-86	4.58617e-85	184.911	up
ZNF780A	3.47587	4.22823	22.4999	4.62051e-86	4.99915e-85	184.824	up
NOTO	2.68065	4.50143	22.4911	5.20095e-86	5.6244e-85	184.706	up
TMPRSS11BNL	1.65685	4.40687	22.4616	7.73622e-86	8.35383e-85	184.309	up
TTTY7 TTTY7B	1.15662	3.66618	22.4481	9.27433e-86	1.00001e-84	184.128	up
SNX13	1.83108	3.01323	22.4262	1.24534e-85	1.34083e-84	183.834	up
PLEKHN1	1.83843	3.13911	22.4256	1.25473e-85	1.35029e-84	183.826	up
LOC100506014	1.67313	5.00233	22.3904	2.01417e-85	2.16545e-84	183.353	up
MRPL35	1.28577	2.71713	22.3836	2.20779e-85	2.37131e-84	183.262	up
CCDC150	1.74836	3.82441	22.3797	2.32496e-85	2.49595e-84	183.21	up
NUDT2	1.22919	2.80301	22.3702	2.64194e-85	2.83074e-84	183.082	up
BRD3	1.21397	4.35054	22.3633	2.89811e-85	3.10371e-84	182.99	up
CSTT	4.36489	4.74612	22.3594	3.0551e-85	3.27026e-84	182.937	up
SRSF10 LOC100505793	2.23759	4.35611	22.3488	3.52443e-85	3.76717e-84	182.794	up
PSTPIP2	1.5149	3.27792	22.3347	4.25624e-85	4.54499e-84	182.606	up
WBP11P1	2.65409	5.35561	22.3266	4.74789e-85	5.06755e-84	182.497	up
CLEC12A	1.84327	3.37604	22.3138	5.63945e-85	6.01333e-84	182.325	up
CSPG4	1.35151	2.91304	22.2979	6.98478e-85	7.44427e-84	182.111	up
CLCC1	1.07346	2.61089	22.2924	7.52067e-85	8.01154e-84	182.037	up
TIMM10	2.1087	3.53963	22.2707	1.00581e-84	1.07043e-83	181.747	up
LOC100192378	2.50229	4.50734	22.2659	1.07232e-84	1.14067e-83	181.683	up
FAM204A	2.4698	4.01583	22.2177	2.04964e-84	2.17608e-83	181.036	up
PPP1R2P3	2.1741	4.28763	22.2161	2.09454e-84	2.22268e-83	181.014	up
CIDEA	3.00398	3.09488	22.2087	2.31389e-84	2.45427e-83	180.915	up
TP53BP2	1.86841	4.45412	22.1686	3.96005e-84	4.18425e-83	180.378	up
MGAT5	1.59227	4.17501	22.1502	5.06875e-84	5.35062e-83	180.131	up
USPL1	1.49991	10.0746	22.1017	9.71921e-84	1.02304e-82	179.481	up
FAM127A	1.68181	3.62166	22.0823	1.26023e-83	1.32525e-82	179.221	up
ZNF430	1.17604	3.35298	22.0381	2.27811e-83	2.38883e-82	178.63	up
PAGE5	1.56254	3.45995	22.0171	3.02066e-83	3.16446e-82	178.348	up
ARHGAP39	2.05629	3.8967	21.9926	4.19328e-83	4.39083e-82	178.021	up
F5	1.85606	3.65753	21.9763	5.21742e-83	5.45289e-82	177.802	up
SERTAD1	1.45325	3.41556	21.9495	7.46978e-83	7.79585e-82	177.444	up
LOC100631377	1.2737	3.94467	21.8893	1.67103e-82	1.73742e-81	176.64	up
KLF8	1.86769	3.57336	21.8513	2.77927e-82	2.88291e-81	176.131	up
TAF7	1.06881	2.73602	21.8511	2.7857e-82	2.88822e-81	176.129	up
BCL2L13	2.07003	5.22836	21.834	3.50461e-82	3.63018e-81	175.9	up
TFR2	1.85039	3.49127	21.8278	3.80646e-82	3.94101e-81	175.817	up
BMPR1A	1.48797	2.87239	21.8213	4.1538e-82	4.29861e-81	175.73	up
LRRC33	1.08536	2.8381	21.7818	7.03851e-82	7.27707e-81	175.203	up
LOC100507540	1.93594	5.29639	21.7816	7.05916e-82	7.29502e-81	175.2	up
EZH1	1.85317	3.4095	21.7728	7.94546e-82	8.20709e-81	175.082	up
TMEM165	1.47921	2.71078	21.7614	9.25305e-82	9.54882e-81	174.93	up
DDRGK1	1.78722	2.57024	21.737	1.28166e-81	1.32139e-80	174.605	up
PACSIN2	2.31867	3.4281	21.7012	2.06614e-81	2.12821e-80	174.128	up
KRTAP4-7	1.48132	3.83819	21.6985	2.14237e-81	2.2057e-80	174.091	up
NLRP13	1.37699	3.49452	21.6698	3.14328e-81	3.23319e-80	173.709	up
BBS12	1.75877	3.74048	21.6175	6.32146e-81	6.49926e-80	173.011	up
PNPT1	2.86947	3.47528	21.5664	1.24893e-80	1.2793e-79	172.331	up
COX5B	1.09014	3.37182	21.5338	1.93011e-80	1.97339e-79	171.896	up
LIN54	1.82805	3.51481	21.5017	2.95845e-80	3.02199e-79	171.469	up
IRAK3	1.33812	4.815	21.5009	2.99246e-80	3.05532e-79	171.458	up
PTTG3P	5.14634	4.49348	21.498	3.11105e-80	3.17493e-79	171.419	up
C2orf88	1.72747	3.85167	21.4966	3.16782e-80	3.23138e-79	171.401	up
CCDC121	2.99978	3.66414	21.4374	6.97103e-80	7.09454e-79	170.613	up
NRG4	1.19827	3.30655	21.4359	7.11511e-80	7.23784e-79	170.593	up
C9orf116	1.52301	3.80421	21.4272	7.9917e-80	8.12208e-79	170.477	up
MBNL2	1.72392	4.05602	21.4168	9.17586e-80	9.31272e-79	170.339	up
LOC400752	1.94985	4.72309	21.4024	1.11069e-79	1.12674e-78	170.148	up
SPAG5	2.69036	2.71875	21.3847	1.40566e-79	1.42271e-78	169.913	up
LOC388022	2.19	3.99727	21.3777	1.54308e-79	1.56108e-78	169.819	up
LOC149351	2.29864	4.48117	21.3643	1.84492e-79	1.86389e-78	169.641	up
C6orf27	3.13132	4.25221	21.3618	1.90807e-79	1.9268e-78	169.607	up
ZNF277	1.14118	2.95869	21.3611	1.9252e-79	1.94321e-78	169.598	up
RGPD1	1.64019	3.81148	21.354	2.1161e-79	2.13493e-78	169.504	up
MGA	1.24677	4.10791	21.3444	2.40553e-79	2.42582e-78	169.376	up
HFE	1.55691	3.20633	21.2957	4.59563e-79	4.62596e-78	168.729	up
RAB14	2.61373	2.81221	21.2925	4.79466e-79	4.82191e-78	168.687	up
LOC100507599	1.94641	6.68558	21.2787	5.76288e-79	5.79037e-78	168.503	up
C7orf58	1.43279	3.48339	21.2708	6.40007e-79	6.42477e-78	168.399	up
ANKRD36 ANKRD36B LOC400986	1.36524	3.96842	21.2665	6.7759e-79	6.79896e-78	168.342	up
DHX9	3.24818	3.33462	21.2032	1.57162e-78	1.57197e-77	167.501	up
SF3B2	3.61678	4.1519	21.1976	1.69383e-78	1.69345e-77	167.427	up
ZNF346	2.1343	3.17483	21.1827	2.06287e-78	2.05868e-77	167.23	up
TAPT1	1.09017	3.59584	21.163	2.68056e-78	2.6727e-77	166.968	up
XIST	1.53392	3.99438	21.0973	6.40892e-78	6.37576e-77	166.098	up
SDCCAG3	1.76686	3.63658	21.0717	8.99641e-78	8.94182e-77	165.759	up
TNFSF12	2.02056	3.79109	21.0465	1.25722e-77	1.24735e-76	165.425	up
LOC113230	1.21403	3.91742	21.0463	1.26074e-77	1.25029e-76	165.422	up
ZNF615	1.43059	3.73945	20.9839	2.88099e-77	2.85198e-76	164.596	up
ABHD6	2.14717	3.81828	20.9717	3.38776e-77	3.35064e-76	164.435	up
RASGRF1	1.45856	5.23373	20.9163	7.06109e-77	6.95882e-76	163.701	up
ZMIZ2	1.02089	2.59263	20.9102	7.65484e-77	7.54061e-76	163.62	up
MYOF	2.17437	3.08164	20.9001	8.74548e-77	8.60731e-76	163.487	up
PIGH	1.19314	2.59611	20.8567	1.55335e-76	1.52677e-75	162.914	up
ZNF202	1.07656	3.25627	20.8179	2.59343e-76	2.54566e-75	162.402	up
TCTEX1D2	2.57934	4.01638	20.7902	3.74196e-76	3.66815e-75	162.036	up
ZNF716	2.95948	4.3428	20.7696	4.91004e-76	4.8068e-75	161.764	up
DHX30	1.80523	2.99358	20.7648	5.23358e-76	5.12127e-75	161.701	up
ARL9	1.76413	2.96179	20.7624	5.40532e-76	5.28699e-75	161.668	up
XIRP2	2.49599	2.89112	20.7531	6.10783e-76	5.96884e-75	161.546	up
C6orf174	1.65675	7.0328	20.7323	8.03591e-76	7.83227e-75	161.272	up
GCK	1.12993	2.92445	20.7093	1.08986e-75	1.06177e-74	160.968	up
HBD	1.84101	3.55455	20.6889	1.4251e-75	1.38715e-74	160.7	up
LOC100505876	1.72926	3.7118	20.6882	1.43947e-75	1.40052e-74	160.69	up
LOC729680	1.86751	3.38684	20.676	1.69053e-75	1.64407e-74	160.53	up
APOC1	1.16536	3.57874	20.6623	2.02487e-75	1.96662e-74	160.349	up
TAG	1.17484	4.46609	20.6577	2.15232e-75	2.08857e-74	160.289	up
ZNF777	2.08426	3.4008	20.6413	2.67315e-75	2.5917e-74	160.072	up
FAM20B	1.67013	2.79641	20.6375	2.8085e-75	2.72173e-74	160.023	up
DDX52	1.08246	3.31515	20.6134	3.8615e-75	3.73892e-74	159.705	up
UBQLN1	1.04097	9.95096	20.6047	4.32813e-75	4.18708e-74	159.591	up
MIR585	1.87752	4.29409	20.59	5.25339e-75	5.07553e-74	159.397	up
LOC338694	2.41133	4.12767	20.581	5.91548e-75	5.7127e-74	159.279	up
LIMA1	1.07185	2.57607	20.5477	9.17462e-75	8.84853e-74	158.841	up
C9orf117	2.25353	4.26948	20.544	9.63211e-75	9.28571e-74	158.792	up
S100A11	2.42798	3.64374	20.5263	1.21682e-74	1.17051e-73	158.559	up
TNKS1BP1	2.68432	3.32834	20.5094	1.52058e-74	1.46143e-73	158.336	up
GIMAP2	2.53911	4.45206	20.5087	1.5352e-74	1.47484e-73	158.326	up
FLJ26332	1.29847	4.64436	20.4965	1.80123e-74	1.72666e-73	158.167	up
GAB2	1.03652	2.87198	20.459	2.95083e-74	2.825e-73	157.674	up
TMEM63C	1.01915	2.93338	20.4576	3.00518e-74	2.87455e-73	157.656	up
PCDHA5	1.31557	7.84544	20.4515	3.25815e-74	3.11248e-73	157.575	up
SIGLEC16	1.79534	4.49296	20.4409	3.74672e-74	3.57767e-73	157.436	up
PRR15L	1.80578	3.54106	20.4173	5.10816e-74	4.87346e-73	157.126	up
CBX4	1.36654	3.06037	20.4025	6.20674e-74	5.90882e-73	156.931	up
USH1C	1.5234	2.73757	20.4022	6.22726e-74	5.92581e-73	156.928	up
EBF4	1.37268	4.06743	20.3995	6.45605e-74	6.14088e-73	156.892	up
LOC729815	1.79511	4.99946	20.3587	1.10385e-73	1.04681e-72	156.357	up
TRADD	1.86636	2.74077	20.3397	1.41706e-73	1.34212e-72	156.107	up
METTL21A LOC100506290	1.19533	3.921	20.3335	1.53737e-73	1.45481e-72	156.026	up
TGFB1	2.12036	3.57454	20.2997	2.39518e-73	2.26075e-72	155.583	up
USMG5	2.27824	3.59638	20.2937	2.59316e-73	2.44553e-72	155.504	up
DEFB109P1B	1.95381	3.81594	20.2704	3.51803e-73	3.31492e-72	155.199	up
LRRC6	1.40353	2.82399	20.2628	3.88701e-73	3.65948e-72	155.099	up
NDC80	2.59314	2.75526	20.2505	4.57338e-73	4.30201e-72	154.937	up
ETFDH	1.60642	2.89392	20.2469	4.79402e-73	4.50381e-72	154.89	up
BPIFA2	1.17373	2.38985	20.1981	9.08496e-73	8.5097e-72	154.252	up
KRT16P3	1.69258	4.75061	20.1928	9.73942e-73	9.11886e-72	154.182	up
NPRL2	1.75613	2.93533	20.1912	9.95331e-73	9.31517e-72	154.161	up
LOC100509256	1.27052	2.6288	20.1867	1.05602e-72	9.87894e-72	154.101	up
LY6G5C	1.30251	3.37032	20.1544	1.61186e-72	1.50724e-71	153.679	up
C2orf65	1.91147	4.07674	20.1474	1.76659e-72	1.64984e-71	153.588	up
VPS25	1.7068	3.22908	20.1266	2.31903e-72	2.16394e-71	153.316	up
SLC36A4	1.8821	3.50212	20.0747	4.57791e-72	4.26455e-71	152.637	up
FLJ31713	1.56949	4.15755	20.0579	5.70356e-72	5.30422e-71	152.417	up
AMPH	1.72473	2.99958	20.0393	7.27353e-72	6.75574e-71	152.175	up
LOC100505710	2.1756	5.79729	20.0363	7.56579e-72	7.0213e-71	152.135	up
SRSF11	2.67342	2.80504	20.0074	1.10346e-71	1.02362e-70	151.758	up
TNFSF18	2.04416	4.05211	19.9954	1.29093e-71	1.19652e-70	151.602	up
DNM1P41	2.25288	5.26537	19.9802	1.57528e-71	1.45702e-70	151.403	up
HOXD11	1.69352	3.41807	19.9741	1.70577e-71	1.57639e-70	151.323	up
DOCK10	1.35884	3.41735	19.9229	3.33053e-71	3.06895e-70	150.655	up
C16orf59	1.95991	3.65245	19.9182	3.54262e-71	3.26301e-70	150.594	up
PLEKHH1	1.5558	2.93881	19.9113	3.8757e-71	3.56832e-70	150.504	up
EVC2	1.32251	3.15052	19.9085	4.0194e-71	3.69909e-70	150.468	up
MAU2	1.3995	3.79121	19.9073	4.08229e-71	3.75384e-70	150.452	up
ACCS	2.0478	4.54552	19.9038	4.27461e-71	3.92906e-70	150.406	up
PLCB3	1.07179	9.78345	19.8951	4.7896e-71	4.40058e-70	150.293	up
DYDC2	1.03149	3.18638	19.8607	7.50208e-71	6.87561e-70	149.845	up
C1orf88	1.14651	3.7114	19.8453	9.16539e-71	8.39307e-70	149.645	up
DCN	1.12833	3.31314	19.8292	1.13087e-70	1.03472e-69	149.435	up
STX11	1.7502	5.66765	19.8288	1.13649e-70	1.03943e-69	149.43	up
C4orf21	1.00712	4.50199	19.7801	2.14546e-70	1.95335e-69	148.795	up
SMC3	1.2495	2.82702	19.7778	2.20965e-70	2.01014e-69	148.766	up
LOC100505877	1.29187	8.39833	19.7417	3.53707e-70	3.21241e-69	148.296	up
ZXDB	3.32546	4.75184	19.7244	4.43246e-70	4.01738e-69	148.071	up
GBX2	2.61186	3.86216	19.7115	5.24358e-70	4.74864e-69	147.903	up
FRMD1	2.69441	4.78023	19.711	5.27691e-70	4.77687e-69	147.897	up
LRP1	1.24758	2.68754	19.6874	7.16754e-70	6.48038e-69	147.591	up
JAZF1	2.09938	3.5985	19.6822	7.6737e-70	6.93518e-69	147.523	up
FAM101B	1.78743	3.30849	19.6804	7.85484e-70	7.09309e-69	147.5	up
STC1	2.74136	3.28558	19.6576	1.05699e-69	9.53703e-69	147.203	up
KLB	2.35988	3.4799	19.6433	1.27193e-69	1.14671e-68	147.018	up
FLJ42289	1.10098	4.12547	19.6353	1.41228e-69	1.27221e-68	146.914	up
ST7	2.53903	2.92805	19.6327	1.46073e-69	1.31477e-68	146.88	up
LOC440970	1.1737	4.53593	19.6266	1.58181e-69	1.42202e-68	146.801	up
MIR34A	2.04647	4.14588	19.5918	2.48458e-69	2.23088e-68	146.35	up
SUN2	1.36489	3.16324	19.5854	2.7001e-69	2.42341e-68	146.267	up
SHISA9	1.25619	5.16873	19.5822	2.81345e-69	2.52411e-68	146.226	up
WDR88	2.1919	3.17054	19.5594	3.7835e-69	3.39166e-68	145.93	up
FUNDC2P2	1.36884	3.92028	19.5562	3.94722e-69	3.53698e-68	145.888	up
MGST1	1.33326	10.396	19.5547	4.02087e-69	3.60152e-68	145.869	up
PRO1483	1.64647	3.99452	19.5428	4.69803e-69	4.20465e-68	145.714	up
HIRIP3	1.68438	3.18721	19.5229	6.08256e-69	5.43279e-68	145.456	up
RPS7P5	3.32661	5.54806	19.4965	8.56354e-69	7.64256e-68	145.115	up
PTPN1	1.07055	10.2734	19.4746	1.13753e-68	1.01478e-67	144.831	up
TDRD3	2.17338	7.09658	19.4745	1.13955e-68	1.01618e-67	144.829	up
MIR586	1.59358	4.1242	19.4744	1.14113e-68	1.01677e-67	144.828	up
EDA	1.87402	3.46384	19.4589	1.3948e-68	1.24179e-67	144.627	up
CCNYL1	4.86177	4.93761	19.4435	1.70152e-68	1.51304e-67	144.429	up
STRA8	1.40975	3.35303	19.4388	1.80876e-68	1.60646e-67	144.368	up
CECR3	1.90709	3.71216	19.4363	1.86776e-68	1.65819e-67	144.336	up
CCDC102B	3.15656	3.61575	19.4216	2.25965e-68	2.0053e-67	144.146	up
C11orf55	1.82763	3.53416	19.4176	2.38051e-68	2.11171e-67	144.094	up
MYOM2	1.09417	3.21381	19.4149	2.46563e-68	2.18634e-67	144.059	up
PRKRIR	1.41881	5.95782	19.3342	7.00518e-68	6.18195e-67	143.016	up
LOC388780	1.2748	4.44012	19.3204	8.38087e-68	7.39007e-67	142.837	up
ZNF208	1.08513	3.87002	19.3143	9.06102e-68	7.98345e-67	142.759	up
C11orf41	1.15033	3.51628	19.2867	1.29519e-67	1.13889e-66	142.403	up
ATHL1	1.56166	3.33112	19.2824	1.36949e-67	1.20327e-66	142.347	up
OGFR	1.23036	3.34535	19.2631	1.75814e-67	1.54168e-66	142.098	up
LINC00305	1.9562	4.11744	19.261	1.8043e-67	1.58091e-66	142.072	up
P2RX5 P2RX5-TAX1BP3	2.90621	6.26326	19.2473	2.15349e-67	1.88612e-66	141.895	up
TBL1X	2.59246	3.32184	19.2463	2.18309e-67	1.91129e-66	141.881	up
THSD1 THSD1P1	1.06138	10.2362	19.2339	2.56046e-67	2.24078e-66	141.722	up
TNNI2	1.35695	3.0346	19.231	2.65937e-67	2.32642e-66	141.684	up
RASGRP2	2.05153	2.86719	19.2228	2.95788e-67	2.58654e-66	141.578	up
C17orf63	1.36002	3.8324	19.2087	3.54929e-67	3.10247e-66	141.396	up
TUG1	1.43211	3.54524	19.1886	4.59532e-67	4.01206e-66	141.138	up
ANKRD58	1.28782	3.6238	19.162	6.4757e-67	5.64931e-66	140.796	up
NTHL1	1.77091	3.30141	19.1577	6.84587e-67	5.96989e-66	140.741	up
FAM46D	1.3337	3.26454	19.1524	7.33639e-67	6.39008e-66	140.671	up
LOC728855	1.84705	4.01382	19.1436	8.21081e-67	7.1489e-66	140.559	up
DPY19L2P2	1.69259	4.20895	19.1222	1.08232e-66	9.41229e-66	140.283	up
ABR	1.05517	2.57957	19.1157	1.1776e-66	1.02328e-65	140.199	up
ABCC13	1.50072	3.44103	19.1106	1.25721e-66	1.09118e-65	140.134	up
C2orf74	1.85945	4.45121	19.1091	1.28076e-66	1.11074e-65	140.115	up
ABCA12	1.28971	2.99234	19.1058	1.3368e-66	1.15844e-65	140.072	up
CTTN	1.45681	3.09656	19.1009	1.42418e-66	1.23368e-65	140.009	up
C19orf33	1.33313	3.62735	19.09	1.63802e-66	1.41669e-65	139.87	up
CDSN	2.24013	3.70001	19.0778	1.91661e-66	1.65634e-65	139.713	up
LOC100506226	1.04656	4.38726	19.0562	2.53107e-66	2.1848e-65	139.435	up
BBS7	1.78553	2.68419	19.0429	3.00437e-66	2.58729e-65	139.264	up
PRO1768	1.03816	3.52109	19.0417	3.0511e-66	2.62651e-65	139.249	up
TNFRSF10B	1.23571	3.71438	19.0411	3.07661e-66	2.64744e-65	139.24	up
DEFB123	1.22153	3.82309	19.0404	3.10537e-66	2.67011e-65	139.231	up
N4BP2L2-IT1	2.32768	5.06811	18.9818	6.59284e-66	5.649e-65	138.48	up
LINC00113	2.47147	5.39984	18.9583	8.921e-66	7.62907e-65	138.178	up
LOC100506687	1.00867	5.32221	18.9372	1.16934e-65	9.99224e-65	137.907	up
TMEM14E	1.40849	4.5434	18.9261	1.34947e-65	1.1527e-64	137.764	up
EIF4E2	1.44927	3.15897	18.9255	1.35867e-65	1.16012e-64	137.758	up
LRIT3	1.26146	3.24532	18.9249	1.37047e-65	1.16974e-64	137.749	up
MIR542	1.42599	3.49541	18.9182	1.49386e-65	1.27358e-64	137.663	up
C11orf31	1.33669	3.91342	18.901	1.86281e-65	1.58691e-64	137.443	up
FRMD3	1.2621	2.93031	18.89	2.14363e-65	1.82473e-64	137.302	up
LOC100506610	1.21928	8.86409	18.8897	2.15287e-65	1.83189e-64	137.298	up
SLC44A5	1.12567	3.31537	18.8831	2.34424e-65	1.99396e-64	137.213	up
UFSP1	1.89244	3.82372	18.8691	2.80534e-65	2.38433e-64	137.034	up
CCDC140	1.31657	3.83718	18.8684	2.8308e-65	2.40504e-64	137.025	up
PGCP1	1.31617	4.51015	18.8588	3.2003e-65	2.71687e-64	136.902	up
FOXN1	1.17579	3.21411	18.8473	3.70765e-65	3.14155e-64	136.756	up
PNPLA7	1.22015	2.96152	18.8337	4.4142e-65	3.73737e-64	136.581	up
GFI1	3.77452	3.91448	18.8159	5.54735e-65	4.69318e-64	136.353	up
LOC100133985	1.35635	4.29702	18.8109	5.91141e-65	4.99927e-64	136.29	up
ARFGEF1	1.24624	2.69756	18.7994	6.85358e-65	5.785e-64	136.142	up
TPSD1	7.77986	4.47215	18.7824	8.51895e-65	7.18796e-64	135.925	up
LOC340508	1.70549	4.99984	18.751	1.27435e-64	1.07361e-63	135.523	up
ZNF684	1.4808	3.87144	18.7472	1.33727e-64	1.12576e-63	135.475	up
ARHGAP29	1.28383	2.76288	18.7373	1.51778e-64	1.27675e-63	135.349	up
GUCA2B	1.00164	3.63138	18.7182	1.93904e-64	1.62925e-63	135.104	up
SLMO1	1.17157	3.27677	18.6976	2.52106e-64	2.11346e-63	134.842	up
DEFB131	2.43783	4.41963	18.6803	3.14813e-64	2.63715e-63	134.62	up
PIN1	1.63918	3.87084	18.68	3.15857e-64	2.6449e-63	134.617	up
APOBEC3H	2.08929	3.48597	18.6613	4.01023e-64	3.35551e-63	134.379	up
LSM14A	1.10163	3.02614	18.6446	4.96719e-64	4.1531e-63	134.165	up
LOC642366	1.8785	4.93539	18.5982	8.97633e-64	7.49383e-63	133.575	up
E2F3	1.75245	5.88159	18.5942	9.44857e-64	7.8851e-63	133.523	up
NAG20	2.16068	5.98202	18.5931	9.58391e-64	7.99503e-63	133.509	up
C10orf53	1.32231	3.95375	18.5837	1.08053e-63	9.00711e-63	133.39	up
CRSP8P	2.05271	4.82195	18.5755	1.19945e-63	9.98712e-63	133.285	up
LEKR1	2.73363	4.37535	18.5386	1.91967e-63	1.596e-62	132.816	up
PTX4	1.94085	3.65323	18.5356	1.99522e-63	1.65756e-62	132.777	up
LRRN4	1.56384	3.83058	18.529	2.17139e-63	1.80324e-62	132.693	up
GTF2H5	1.94304	5.16863	18.5282	2.19342e-63	1.82085e-62	132.683	up
MATN2	1.28273	2.8988	18.5024	3.04459e-63	2.52365e-62	132.356	up
AKAP8L	1.73847	3.69758	18.4912	3.51189e-63	2.90773e-62	132.213	up
FLAD1	1.06576	3.58723	18.4842	3.83838e-63	3.17686e-62	132.124	up
KCNIP4	1.77479	2.81088	18.472	4.48617e-63	3.71023e-62	131.969	up
IGLON5	1.5486	4.3845	18.451	5.8585e-63	4.83616e-62	131.702	up
DEFA6	1.28357	3.50661	18.4428	6.50572e-63	5.36843e-62	131.598	up
TOB2	2.18414	3.01412	18.4293	7.72437e-63	6.36692e-62	131.426	up
PRR25	1.19453	3.76035	18.4246	8.19875e-63	6.75541e-62	131.367	up
UPK1A	1.73843	3.43091	18.4162	9.12811e-63	7.51557e-62	131.26	up
EIF2B4	2.27036	3.45544	18.391	1.257e-62	1.03455e-61	130.94	up
LOC100134365	1.64596	5.23237	18.375	1.54043e-62	1.26689e-61	130.737	up
VANGL2	1.0644	3.15364	18.369	1.66186e-62	1.36624e-61	130.662	up
LOC253044	1.68715	4.74319	18.3684	1.67505e-62	1.37658e-61	130.654	up
GLYATL3	1.41983	3.96217	18.3562	1.95519e-62	1.60561e-61	130.499	up
LOC729159 LOC100129307 LOC100131107	1.41159	4.84492	18.339	2.43506e-62	1.99671e-61	130.28	up
RTBDN	1.48428	3.48748	18.328	2.79887e-62	2.29418e-61	130.141	up
PGAM1	1.62642	3.59003	18.3139	3.34781e-62	2.74312e-61	129.963	up
VENTXP7	1.42098	3.39613	18.2956	4.22254e-62	3.45602e-61	129.731	up
KRT18P55	1.22255	3.36315	18.2869	4.71266e-62	3.85431e-61	129.621	up
GABRA5	1.35203	9.56156	18.2585	6.75694e-62	5.50995e-61	129.262	up
HRSP12	1.90077	3.07309	18.2563	6.95036e-62	5.66141e-61	129.234	up
SLC20A1	1.02359	2.72532	18.2546	7.09764e-62	5.77925e-61	129.213	up
ZNF818P	1.16502	3.58408	18.2378	8.7787e-62	7.14279e-61	129.001	up
OR10T2	7.06823	4.19575	18.2372	8.84654e-62	7.19534e-61	128.993	up
LOC100131820	1.60156	4.61198	18.2339	9.22661e-62	7.50171e-61	128.951	up
ARL13A	1.04126	3.67785	18.2313	9.54209e-62	7.75251e-61	128.917	up
PRRC1	1.12431	3.56375	18.2154	1.16696e-61	9.46709e-61	128.716	up
RPL17	1.29005	3.40428	18.1513	2.62637e-61	2.12444e-60	127.907	up
EHMT2	1.62839	9.47095	18.1386	3.08344e-61	2.49143e-60	127.747	up
LRRC20	1.10548	2.8769	18.1172	4.04228e-61	3.2614e-60	127.476	up
RWDD4	1.03198	3.17851	18.0966	5.24298e-61	4.22399e-60	127.217	up
H3F3B H3F3C	1.53244	3.97447	18.0401	1.07024e-60	8.59415e-60	126.505	up
NPHP1	1.51149	3.26555	17.9947	1.89766e-60	1.52219e-59	125.933	up
AMDHD1	1.38741	3.11011	17.9688	2.62859e-60	2.10468e-59	125.608	up
NAV2	1.17645	3.23798	17.9562	3.08172e-60	2.46571e-59	125.449	up
ATG5	1.12166	2.69438	17.9556	3.10299e-60	2.48183e-59	125.442	up
PTRF	1.12094	3.08729	17.9437	3.60732e-60	2.88416e-59	125.292	up
FLJ42102	1.30744	3.70731	17.8981	6.40062e-60	5.09355e-59	124.72	up
PHKA2	1.02639	3.04341	17.8882	7.24612e-60	5.76224e-59	124.596	up
LDLRAD2	1.49144	3.47454	17.8872	7.34553e-60	5.83919e-59	124.583	up
SMARCE1	2.3538	3.22022	17.8802	8.02081e-60	6.37371e-59	124.495	up
GUSBP2	2.1114	4.62968	17.8535	1.12179e-59	8.90147e-59	124.16	up
CARHSP1	1.15799	2.87762	17.8403	1.32419e-59	1.05038e-58	123.994	up
ACSL1	1.33305	3.42844	17.8248	1.60712e-59	1.27389e-58	123.801	up
SRRD	2.02041	3.54003	17.8187	1.73662e-59	1.37456e-58	123.724	up
INMT	1.57848	3.40476	17.7931	2.3942e-59	1.89369e-58	123.403	up
TTL	1.47198	4.89578	17.7921	2.42563e-59	1.91719e-58	123.39	up
SYAP1	2.96942	3.35248	17.7628	3.50193e-59	2.76294e-58	123.024	up
RPS19BP1	1.10006	2.82285	17.7392	4.70609e-59	3.70903e-58	122.729	up
PIGA	1.40572	3.2197	17.7373	4.81936e-59	3.79694e-58	122.705	up
TRAPPC5	1.37897	3.84087	17.7213	5.89271e-59	4.63928e-58	122.505	up
LOC157931	1.97177	4.9305	17.7076	6.99307e-59	5.49775e-58	122.334	up
ANXA10	1.37277	3.29077	17.6913	8.57419e-59	6.73839e-58	122.131	up
LOC643037	2.22368	3.75754	17.6712	1.10279e-58	8.65447e-58	121.879	up
ARHGAP25	1.9505	3.26055	17.6692	1.13102e-58	8.87281e-58	121.854	up
OTOG	1.23813	3.74421	17.6492	1.45282e-58	1.13852e-57	121.604	up
ADAT3	2.24011	4.2468	17.6251	1.96325e-58	1.53635e-57	121.304	up
C6orf164	1.33771	4.03533	17.6102	2.36391e-58	1.84793e-57	121.119	up
TBX4	1.73508	3.28504	17.6082	2.42548e-58	1.89539e-57	121.093	up
FAM22A	1.58976	4.22828	17.5996	2.69963e-58	2.10887e-57	120.986	up
CYP4F30P LOC440905	1.27148	4.0648	17.5878	3.13008e-58	2.44341e-57	120.838	up
LOC100132062 LOC100132287 LOC100133161 LOC100133331 FLJ14186 LOC441124	1.04894	2.75539	17.5873	3.14941e-58	2.45706e-57	120.832	up
LOC727993	1.8878	6.51135	17.5812	3.39792e-58	2.64875e-57	120.757	up
LOC345051	2.1452	3.52793	17.5415	5.5779e-58	4.33434e-57	120.262	up
YBEY	1.64493	2.45034	17.5321	6.27445e-58	4.87217e-57	120.145	up
EYA3	1.29681	10.5808	17.5298	6.45752e-58	5.01081e-57	120.116	up
C9orf91	1.20658	3.0562	17.5157	7.69836e-58	5.96947e-57	119.94	up
ZNF485	2.25677	3.81321	17.5051	8.78447e-58	6.80927e-57	119.809	up
CCRN4L	1.36266	3.41493	17.4662	1.42585e-57	1.10139e-56	119.325	up
HMGN2	1.72696	5.31347	17.456	1.61989e-57	1.25083e-56	119.198	up
NHEJ1	2.71541	3.59306	17.4482	1.78517e-57	1.3775e-56	119.101	up
LOC284581	1.58894	4.6484	17.4416	1.93639e-57	1.4921e-56	119.02	up
C4orf26	1.10932	2.31643	17.4388	2.00596e-57	1.54517e-56	118.985	up
PXMP4	1.59895	4.99272	17.4363	2.06995e-57	1.5939e-56	118.954	up
LOC147727	1.71508	4.28264	17.4138	2.73725e-57	2.10334e-56	118.675	up
DLX4	2.30663	3.7135	17.3878	3.78153e-57	2.90276e-56	118.352	up
C3P1	1.06289	3.67501	17.3826	4.03522e-57	3.09642e-56	118.288	up
DDT	1.94775	5.13633	17.3743	4.47266e-57	3.4309e-56	118.185	up
ZIC1	2.88574	4.05922	17.3631	5.14265e-57	3.93937e-56	118.046	up
LOC100505915	1.27052	2.6192	17.3457	6.38336e-57	4.8847e-56	117.83	up
JRK	1.35877	3.30151	17.3293	7.82128e-57	5.9747e-56	117.627	up
DUX2 DUX4 DUX4L2 DUX4L3 DUX4L4 DUX4L5 DUX4L6 DUX4L7 DUX4L9	1.15246	3.76745	17.3155	9.28446e-57	7.08509e-56	117.456	up
FLJ34521	1.30529	4.16788	17.3039	1.07258e-56	8.17933e-56	117.312	up
EEPD1	1.28153	4.21114	17.2924	1.23646e-56	9.42258e-56	117.17	up
NXNL2	1.0656	2.65249	17.2849	1.357e-56	1.03376e-55	117.077	up
IRAK1	1.52518	9.77045	17.2295	2.69512e-56	2.05031e-55	116.393	up
C20orf166	1.32808	3.77996	17.2233	2.91084e-56	2.21138e-55	116.316	up
SYT1	1.51553	2.92983	17.2206	3.01099e-56	2.28589e-55	116.282	up
PNPLA4	1.73378	3.98202	17.2129	3.31002e-56	2.51119e-55	116.188	up
TMEM40	2.42414	4.36195	17.1989	3.93705e-56	2.9828e-55	116.015	up
NAIF1	1.37572	3.59803	17.1592	6.43637e-56	4.86967e-55	115.524	up
C17orf47	1.03413	3.94869	17.1363	8.54163e-56	6.45364e-55	115.242	up
MRFAP1L1	1.47056	3.88834	17.1186	1.06318e-55	8.01917e-55	115.024	up
VIT	2.2118	2.81834	17.0959	1.40691e-55	1.05973e-54	114.744	up
C17orf74	1.09532	3.79383	17.094	1.43964e-55	1.08402e-54	114.721	up
SELS	2.02556	3.47641	17.0915	1.4838e-55	1.11689e-54	114.691	up
HMGA2	1.46928	3.1458	17.0807	1.69691e-55	1.27513e-54	114.557	up
C17orf78	1.41491	3.55447	17.0739	1.84524e-55	1.38612e-54	114.474	up
S1PR1	1.55805	2.17894	17.0632	2.10607e-55	1.57938e-54	114.342	up
AAGAB	1.76373	4.055	17.0526	2.39852e-55	1.79747e-54	114.212	up
IKZF2	1.3386	4.44526	17.0463	2.59176e-55	1.94097e-54	114.135	up
RBM14	1.30065	3.60713	17.0448	2.63991e-55	1.97636e-54	114.116	up
TMEM100	1.03565	2.93244	17.0401	2.79999e-55	2.09549e-54	114.058	up
CYP1B1-AS1	1.92006	4.82868	17.0384	2.8582e-55	2.13833e-54	114.037	up
TCL6	2.52587	4.40744	17.0187	3.64382e-55	2.72424e-54	113.795	up
ZNF518B	1.19284	3.3009	17.018	3.67402e-55	2.74497e-54	113.787	up
NPS	1.86357	4.2721	16.9962	4.80323e-55	3.58742e-54	113.519	up
PANK1	1.266	2.70687	16.9814	5.76471e-55	4.29972e-54	113.337	up
NEUROD1	1.12078	3.15967	16.9611	7.40237e-55	5.5119e-54	113.088	up
LOC100509129	1.96755	4.45941	16.9207	1.21646e-54	9.03965e-54	112.592	up
KBTBD13	1.70125	2.44625	16.9144	1.31453e-54	9.76512e-54	112.515	up
TSPY1 TSPY2 TSPY3 TSPY4 TSPY10 TSPY8	1.60185	3.70084	16.909	1.405e-54	1.04337e-53	112.449	up
C14orf132	1.91061	3.98433	16.8903	1.76712e-54	1.3114e-53	112.22	up
LOC100130642	1.52985	6.51384	16.8781	2.05305e-54	1.52308e-53	112.07	up
ALKBH2	1.67748	3.77095	16.8458	3.04827e-54	2.25535e-53	111.676	up
SPNS1	1.00953	3.76544	16.8273	3.82598e-54	2.82509e-53	111.449	up
CDR2L	1.02304	3.08523	16.8245	3.96023e-54	2.92228e-53	111.415	up
GRHL3	1.0615	3.25846	16.8241	3.97977e-54	2.93571e-53	111.41	up
OSR1	1.31542	2.75809	16.7805	6.7865e-54	4.99113e-53	110.878	up
OLAH	1.15999	3.59954	16.7599	8.72982e-54	6.40757e-53	110.626	up
MED11	1.08222	2.73774	16.7558	9.18624e-54	6.73364e-53	110.576	up
DPM2	2.99463	4.31241	16.7442	1.05876e-53	7.75344e-53	110.434	up
SSR4	1.31101	3.57614	16.7432	1.07168e-53	7.84512e-53	110.422	up
CRYBB2	1.07721	3.06768	16.7323	1.22397e-53	8.95106e-53	110.289	up
PILRA	1.81872	3.93593	16.7238	1.3582e-53	9.92619e-53	110.185	up
PUS7	1.76274	2.8521	16.7089	1.62922e-53	1.18951e-52	110.004	up
RBMY2EP	1.42334	3.80397	16.6926	1.98876e-53	1.45058e-52	109.805	up
LOC84856	1.13338	3.77919	16.6774	2.39541e-53	1.74603e-52	109.619	up
RPS13	1.42361	8.02912	16.6603	2.9484e-53	2.14698e-52	109.412	up
CNNM3	1.45635	3.15896	16.6348	4.02599e-53	2.92781e-52	109.102	up
GNG10	1.20967	4.69714	16.6343	4.04993e-53	2.94425e-52	109.096	up
RPL13A	1.0992	3.63918	16.5767	8.16968e-53	5.92174e-52	108.396	up
PPP1R3B	1.15146	3.71558	16.5707	8.7868e-53	6.3628e-52	108.323	up
LOC100506748	1.73892	3.83345	16.5653	9.38316e-53	6.7902e-52	108.258	up
KIF1C	2.29057	4.66661	16.5245	1.5418e-52	1.115e-51	107.762	up
NKPD1	1.89558	3.14744	16.5242	1.54718e-52	1.11853e-51	107.759	up
CHRDL1	1.08466	2.68528	16.5149	1.73376e-52	1.2526e-51	107.645	up
LINC00162	1.39994	4.60839	16.4967	2.16163e-52	1.56019e-51	107.425	up
TMEM30B	1.43365	2.78003	16.4876	2.41284e-52	1.74095e-51	107.316	up
HSPC072	2.17481	4.01835	16.4571	3.49707e-52	2.51914e-51	106.945	up
LOC283392	1.01908	2.55456	16.4478	3.91291e-52	2.8132e-51	106.833	up
H2AFX	2.26127	3.95551	16.4396	4.32299e-52	3.10601e-51	106.734	up
LOC283547	1.62545	4.98275	16.4049	6.5799e-52	4.71684e-51	106.315	up
KRT39	2.05866	3.38609	16.4017	6.8407e-52	4.90221e-51	106.276	up
LOC100506494	1.4976	5.71693	16.4015	6.86202e-52	4.91589e-51	106.273	up
ZNF469	1.30773	3.9466	16.3779	9.12715e-52	6.53015e-51	105.989	up
LOC286177	1.56692	4.99888	16.3697	1.00831e-51	7.19777e-51	105.889	up
VSNL1	1.27549	3.53965	16.34	1.44482e-51	1.02972e-50	105.531	up
DSN1	2.32985	4.08743	16.3353	1.52838e-51	1.08857e-50	105.474	up
TMEM48	1.21817	3.2296	16.3349	1.53625e-51	1.09383e-50	105.469	up
MLC1	1.01768	3.29022	16.3115	2.0391e-51	1.44906e-50	105.187	up
SIDT1	1.56942	3.47156	16.3045	2.21785e-51	1.57558e-50	105.103	up
ANKRD40	1.64139	3.87847	16.3007	2.32173e-51	1.64885e-50	105.058	up
ZNF221	2.51884	4.0151	16.2939	2.52019e-51	1.78807e-50	104.976	up
FOXC2	1.03857	3.28147	16.2936	2.53014e-51	1.79455e-50	104.972	up
LOC155060	1.51591	3.94661	16.2869	2.74475e-51	1.94552e-50	104.891	up
ZDHHC2	1.85576	3.12258	16.2774	3.0781e-51	2.17901e-50	104.776	up
RAB11FIP3	1.27794	3.7606	16.2659	3.5333e-51	2.49805e-50	104.639	up
LRRN4CL	1.34535	3.88758	16.2634	3.64208e-51	2.57331e-50	104.608	up
TIMM8A	1.54876	3.43581	16.2368	5.02293e-51	3.54216e-50	104.288	up
PAX4	1.17868	3.10833	16.2259	5.72897e-51	4.03748e-50	104.157	up
NDUFB11	1.27256	3.69878	16.2249	5.79544e-51	4.08303e-50	104.145	up
TTC39A	1.2316	4.02809	16.2207	6.09542e-51	4.29163e-50	104.095	up
SSX8	1.7411	3.42274	16.1928	8.53715e-51	5.99743e-50	103.759	up
LOC100129449	2.18572	5.52144	16.187	9.14711e-51	6.42389e-50	103.69	up
HOXB5	1.2547	3.00009	16.1854	9.32312e-51	6.54542e-50	103.671	up
HS6ST1	1.03978	3.63127	16.1824	9.67398e-51	6.7896e-50	103.634	up
DPY19L1P1	1.12004	3.90125	16.1474	1.47302e-50	1.03186e-49	103.215	up
PMVK	1.14273	2.56107	16.1351	1.70865e-50	1.19541e-49	103.067	up
FLJ14107	1.9878	4.31495	16.1242	1.94853e-50	1.36151e-49	102.936	up
RBMY3AP	1.69813	4.26697	16.1077	2.37571e-50	1.65842e-49	102.738	up
MAPK8IP1	1.14314	3.07601	16.1052	2.4459e-50	1.70634e-49	102.709	up
ECHDC3	1.42976	3.29017	16.0829	3.19718e-50	2.22345e-49	102.442	up
KPNA2	2.38783	6.50204	16.0614	4.13795e-50	2.87499e-49	102.185	up
ITLN1	1.21316	3.52965	16.0582	4.29941e-50	2.98529e-49	102.147	up
ZBP1	2.2005	3.78004	16.0533	4.56277e-50	3.16716e-49	102.088	up
LOC100506425	1.27248	5.88904	16.0514	4.66727e-50	3.23868e-49	102.065	up
MTERFD2	1.47654	2.84122	16.0502	4.73478e-50	3.2845e-49	102.051	up
EFCAB10	2.28435	4.38176	16.0492	4.79102e-50	3.32247e-49	102.039	up
CSF2RA	1.01423	3.63376	16.0428	5.17672e-50	3.58769e-49	101.962	up
NKAP	3.56779	4.28547	16.0258	6.34287e-50	4.389e-49	101.759	up
PAIP2B	2.09639	6.18573	16.0245	6.44643e-50	4.45788e-49	101.743	up
ZNF132	1.0721	3.6671	16.0172	7.02797e-50	4.85395e-49	101.657	up
LYRM2	1.38304	3.64331	16.0118	7.49784e-50	5.17363e-49	101.592	up
PPP1R1C	2.08403	2.9749	15.9948	9.18984e-50	6.33718e-49	101.389	up
NBPF23	2.00732	5.06631	15.9913	9.58784e-50	6.60751e-49	101.347	up
XCL1	1.13865	3.69954	15.9895	9.79919e-50	6.75106e-49	101.325	up
BMS1P5	1.04557	3.97036	15.9874	1.00524e-49	6.92338e-49	101.3	up
KLHL5	1.23736	6.2903	15.9571	1.44316e-49	9.91777e-49	100.939	up
KRTAP19-2	2.4719	3.70575	15.9477	1.61478e-49	1.10937e-48	100.827	up
KRTAP12-2	1.03042	7.46593	15.9208	2.22817e-49	1.52888e-48	100.506	up
TGS1	2.61577	5.17386	15.9046	2.7016e-49	1.85201e-48	100.314	up
WDR89	1.02639	3.00006	15.8961	2.99316e-49	2.04997e-48	100.212	up
ARL4A	1.28281	3.31287	15.8873	3.32345e-49	2.27548e-48	100.107	up
LOC100134663 LOC100128364	2.30412	7.12752	15.8865	3.3539e-49	2.29562e-48	100.098	up
DNAJB12	1.41019	3.51171	15.8827	3.50863e-49	2.40004e-48	100.053	up
HSD17B1	1.34264	2.69237	15.8593	4.63856e-49	3.16806e-48	99.7751	up
SFPQ	1.00427	3.20221	15.8245	7.02413e-49	4.78849e-48	99.3613	up
IL4	1.84796	3.92639	15.8223	7.20837e-49	4.91258e-48	99.3355	up
FLJ35424	1.04053	3.97936	15.806	8.75672e-49	5.96045e-48	99.1415	up
TMEM200B	1.97715	3.68826	15.7763	1.2462e-48	8.46691e-48	98.7897	up
ZNF93	1.62614	3.82687	15.7728	1.29925e-48	8.81918e-48	98.7481	up
ZG16	2.30586	4.14136	15.7658	1.41199e-48	9.57272e-48	98.6651	up
NGDN	1.44852	3.7493	15.7604	1.50535e-48	1.02025e-47	98.6013	up
WDFY1	1.966	3.30969	15.7502	1.7001e-48	1.15119e-47	98.48	up
LOC100507291	1.24126	8.23965	15.7394	1.93269e-48	1.30748e-47	98.3521	up
GTF2I	2.71766	6.13833	15.7389	1.94398e-48	1.31471e-47	98.3463	up
CROCCP3	1.18069	5.07323	15.7382	1.95953e-48	1.32483e-47	98.3384	up
RNF10	1.0415	10.5997	15.7295	2.17493e-48	1.46955e-47	98.2344	up
ZFAT-AS1	2.02002	5.0811	15.6905	3.45486e-48	2.32656e-47	97.773	up
GTF2H4	1.31979	2.72303	15.6732	4.2393e-48	2.84961e-47	97.569	up
BBS10	1.29071	3.46809	15.664	4.72817e-48	3.17629e-47	97.4602	up
NCR2	1.87474	3.91062	15.6629	4.79027e-48	3.21703e-47	97.4472	up
KRTAP10-10	1.29044	3.5662	15.662	4.844e-48	3.25213e-47	97.436	up
PPP1R1B	1.10247	10.5627	15.6432	6.04596e-48	4.05417e-47	97.2151	up
PSORS1C3	2.46123	8.06047	15.6391	6.35229e-48	4.25829e-47	97.1658	up
WDR54	1.38359	2.74256	15.6259	7.42396e-48	4.96916e-47	97.0104	up
LOC441461	1.6618	4.79413	15.621	7.86359e-48	5.26023e-47	96.953	up
PPARGC1B	1.04483	4.27098	15.598	1.03223e-47	6.89662e-47	96.6818	up
PGM5 PGM5P2	1.44957	3.93056	15.5893	1.14412e-47	7.63957e-47	96.5791	up
SOX2-OT	2.46596	4.19528	15.5533	1.75162e-47	1.16748e-46	96.1545	up
LOC643669	1.41112	4.28291	15.549	1.84187e-47	1.22727e-46	96.1045	up
C7orf34	2.23776	3.70477	15.5358	2.15248e-47	1.43164e-46	95.9491	up
S100PBP	1.90023	3.10089	15.5328	2.23102e-47	1.48343e-46	95.9134	up
ESPN	1.42959	3.25049	15.5068	3.02984e-47	2.01035e-46	95.6082	up
PIGU	1.57802	6.01615	15.4954	3.4664e-47	2.29725e-46	95.4741	up
SEH1L	1.03658	2.78235	15.4939	3.52749e-47	2.33704e-46	95.4566	up
LOC100507009	2.65193	8.35843	15.4858	3.88294e-47	2.571e-46	95.3609	up
FAM82B	1.38719	2.85532	15.4749	4.41237e-47	2.91805e-46	95.2335	up
DLG2	1.59489	3.27274	15.4473	6.10957e-47	4.03684e-46	94.9091	up
TWSG1	1.3973	2.93313	15.4428	6.43901e-47	4.25198e-46	94.8567	up
FIBIN	1.29386	3.99341	15.4373	6.87139e-47	4.53208e-46	94.7919	up
NAIP LOC100509323	1.33973	3.64994	15.4193	8.48995e-47	5.59295e-46	94.5811	up
SNRPN	1.46729	4.90308	15.3937	1.14752e-46	7.54159e-46	94.2807	up
RSRC2	1.80207	3.81104	15.39	1.19791e-46	7.86804e-46	94.2379	up
FAM105A	1.14791	4.24937	15.3842	1.28235e-46	8.41766e-46	94.17	up
LOC100130078	1.62569	5.4129	15.3744	1.43888e-46	9.43119e-46	94.0551	up
ARL14	1.52286	3.23372	15.3488	1.9439e-46	1.27187e-45	93.7553	up
FLJ45684	1.54027	3.78882	15.3311	2.39055e-46	1.56134e-45	93.5491	up
SP2	1.01077	3.01282	15.3209	2.69393e-46	1.75741e-45	93.43	up
KRT8P12	1.94479	4.42054	15.3159	2.85766e-46	1.86312e-45	93.3712	up
BCDIN3D	1.67063	3.72593	15.2989	3.48502e-46	2.26947e-45	93.1733	up
GBP6	1.12831	3.56611	15.2957	3.61869e-46	2.35582e-45	93.1358	up
C10orf57	1.75845	5.23146	15.2928	3.74494e-46	2.43658e-45	93.1016	up
NXF3	1.44903	3.41257	15.292	3.77987e-46	2.45858e-45	93.0924	up
RNF2	1.53125	2.38203	15.2765	4.53111e-46	2.94203e-45	92.9117	up
DCAF8L2	2.24723	3.94354	15.2249	8.28542e-46	5.36237e-45	92.3101	up
ADD2	2.51973	5.96294	15.2097	9.88848e-46	6.39053e-45	92.1338	up
ACTC1	1.47158	3.13105	15.1854	1.3135e-45	8.47375e-45	91.8508	up
ZNF628	1.15808	3.47851	15.1681	1.60621e-45	1.03501e-44	91.6503	up
RASAL3	1.12737	4.10762	15.1376	2.29244e-45	1.47548e-44	91.2957	up
ZNF71	1.02663	3.72252	15.1127	3.06317e-45	1.96867e-44	91.0068	up
MRPL18	1.13047	3.48641	15.0985	3.61146e-45	2.31634e-44	90.8427	up
MZT2A MZT2B	1.01561	5.47059	15.0691	5.08477e-45	3.25658e-44	90.5017	up
LOC283485	1.82014	4.99071	15.0417	6.98878e-45	4.46696e-44	90.1847	up
PAFAH1B2	1.08067	2.95988	15.0396	7.16165e-45	4.57613e-44	90.1603	up
ZNF841	1.30355	4.76962	15.0261	8.37737e-45	5.34831e-44	90.004	up
ELK4	2.10447	2.85388	15.0241	8.57004e-45	5.46974e-44	89.9814	up
TMED10	1.14988	2.92439	15.0213	8.85331e-45	5.6489e-44	89.949	up
RSL1D1	1.45459	5.03116	15.0093	1.01804e-44	6.49192e-44	89.8098	up
ZNF683	1.41286	3.46891	14.9966	1.17943e-44	7.51239e-44	89.6631	up
FKSG49	1.14903	5.11177	14.984	1.36453e-44	8.6864e-44	89.5178	up
ATP5J2	1.40792	3.33305	14.9763	1.49213e-44	9.49048e-44	89.4287	up
ZNF266	1.52162	3.86152	14.9498	2.02816e-44	1.28776e-43	89.1228	up
LOC285766	1.00216	4.75441	14.9395	2.28422e-44	1.4491e-43	89.0043	up
POM121L8P LOC100287541	2.65503	5.31182	14.9344	2.42232e-44	1.53538e-43	88.9458	up
LOC285505	1.19245	4.52571	14.8912	3.98797e-44	2.51983e-43	88.449	up
IGLC1	1.09432	8.34098	14.871	5.0352e-44	3.17518e-43	88.2166	up
PCDH19	1.72783	3.99637	14.857	5.91987e-44	3.72561e-43	88.0553	up
LOC100132909	1.48724	4.91606	14.846	6.71709e-44	4.22252e-43	87.9294	up
TTLL7	3.36997	3.97925	14.8288	8.19269e-44	5.14136e-43	87.7315	up
FHOD3	1.16904	3.21706	14.8221	8.85367e-44	5.55458e-43	87.6541	up
RBM24	3.95057	5.24654	14.8075	1.04732e-43	6.55945e-43	87.4867	up
LOC441087	1.63779	4.37441	14.8046	1.08241e-43	6.7752e-43	87.4539	up
PSG3	1.69113	3.93089	14.785	1.35671e-43	8.47559e-43	87.2288	up
LOC100506128	1.29947	4.77342	14.7632	1.74212e-43	1.08588e-42	86.9796	up
EXOSC7	1.35563	3.2393	14.752	1.98177e-43	1.23421e-42	86.8512	up
FAM160B2	1.0966	4.97776	14.7406	2.25887e-43	1.4048e-42	86.7208	up
CLDN14	1.95381	3.51739	14.69	4.03506e-43	2.49609e-42	86.1427	up
TOP1 TOP1P1 TOP1P2	7.0326	5.63855	14.6849	4.27685e-43	2.64419e-42	86.0847	up
DHTKD1	1.09469	3.29573	14.6734	4.88041e-43	3.01481e-42	85.9531	up
VPS39	1.71894	3.30983	14.6416	7.02709e-43	4.33001e-42	85.5899	up
MIR487A	1.29665	4.6456	14.6254	8.4563e-43	5.20777e-42	85.4054	up
APOL4	2.31201	4.21826	14.6131	9.73114e-43	5.98454e-42	85.2655	up
ANKRD33	1.06587	3.25658	14.602	1.10462e-42	6.78954e-42	85.1392	up
C1orf114	1.13032	3.79029	14.5877	1.30046e-42	7.991e-42	84.9765	up
GPR107	1.01406	3.01757	14.5841	1.3552e-42	8.32045e-42	84.9355	up
HAUS6	2.90854	4.02894	14.5774	1.46326e-42	8.9764e-42	84.859	up
GALNTL6	1.19768	4.0149	14.5761	1.48355e-42	9.09333e-42	84.8453	up
ARRB2	1.41075	2.95574	14.5693	1.60343e-42	9.82266e-42	84.7679	up
MSL3	1.03898	3.17392	14.565	1.68489e-42	1.03131e-41	84.7185	up
RTKN	1.17411	2.93674	14.5647	1.6907e-42	1.03458e-41	84.7151	up
LOC286087	1.38923	4.89157	14.5603	1.77732e-42	1.08669e-41	84.6653	up
MRPS15	1.01331	3.74565	14.5589	1.80507e-42	1.10335e-41	84.6498	up
SEC24C	1.59266	4.49202	14.5567	1.85228e-42	1.13189e-41	84.6241	up
NELF	1.45085	2.7873	14.5065	3.28228e-42	2.00242e-41	84.0541	up
CD52	1.01815	3.39127	14.4963	3.68606e-42	2.2438e-41	83.9385	up
YLPM1	1.20466	3.85082	14.4872	4.08425e-42	2.48413e-41	83.8363	up
SCRN2	3.22111	4.31	14.4738	4.7568e-42	2.89002e-41	83.6844	up
RPL26L1	1.15426	3.63808	14.4544	5.93215e-42	3.60213e-41	83.4644	up
HES2	1.5279	2.99208	14.4461	6.51502e-42	3.95389e-41	83.371	up
GLRX	7.4422	5.60951	14.4371	7.2179e-42	4.37325e-41	83.2689	up
SEC22C TTF2 RN7SL1	1.04436	4.30559	14.4351	7.38668e-42	4.47307e-41	83.2459	up
SLC12A6	1.06796	4.44505	14.4343	7.45532e-42	4.5134e-41	83.2367	up
DNAJC6	1.41157	2.16044	14.412	9.59309e-42	5.79648e-41	82.9855	up
NEU3	1.09481	3.391	14.4066	1.01991e-41	6.16099e-41	82.9245	up
AR	1.25962	10.2888	14.4056	1.03166e-41	6.23023e-41	82.9131	up
ATG4D	1.43761	3.90336	14.4001	1.09822e-41	6.6286e-41	82.8508	up
PNMA5	1.26893	3.71678	14.3892	1.24332e-41	7.49823e-41	82.7271	up
AP3M1	1.70003	2.89366	14.3766	1.43403e-41	8.64364e-41	82.585	up
KIAA1429	1.44777	3.7234	14.372	1.51066e-41	9.09813e-41	82.5331	up
GOLGA8C GOLGA8DP GOLGA8E GOLGA8G	1.07631	3.43621	14.3575	1.77903e-41	1.06998e-40	82.3702	up
C1orf31	2.6534	5.01271	14.356	1.80996e-41	1.08829e-40	82.353	up
RNF19A	1.04807	2.7176	14.3517	1.90037e-41	1.14234e-40	82.3044	up
LOC146880	1.46503	5.68907	14.3105	3.02559e-41	1.81183e-40	81.8411	up
CNTRL	1.04394	2.73483	14.2087	9.53459e-41	5.66668e-40	80.6977	up
RPS15	1.81931	3.06219	14.1624	1.60402e-40	9.47969e-40	80.1795	up
ZDHHC18	1.40815	3.36406	14.1501	1.84215e-40	1.08841e-39	80.0416	up
MBTD1	1.03563	4.70306	14.1029	3.12687e-40	1.84108e-39	79.5146	up
CCDC90B	1.89668	4.03555	14.0998	3.23888e-40	1.9055e-39	79.4795	up
ACAT1	1.04186	4.36472	14.0889	3.65686e-40	2.14969e-39	79.3586	up
PRICKLE3	1.28579	2.84698	14.0661	4.72091e-40	2.76857e-39	79.1042	up
C18orf19	1.42005	3.71195	14.0466	5.87366e-40	3.44277e-39	78.8866	up
ABCC6P1	1.15364	2.54202	14.0185	8.03559e-40	4.69379e-39	78.5744	up
MEGF10	1.21811	3.2422	14.0168	8.18774e-40	4.78141e-39	78.5558	up
RPS6KA2	1.80393	9.26579	13.9962	1.03062e-39	6.00582e-39	78.3266	up
MIR105-1 MIR105-2	1.29763	4.13825	13.9927	1.07128e-39	6.23623e-39	78.288	up
THAP1	1.15783	2.59262	13.9889	1.11825e-39	6.50451e-39	78.2453	up
LOC100132356	1.11954	4.09913	13.9585	1.56862e-39	9.11215e-39	77.9082	up
HTRA2	1.48654	2.327	13.956	1.61244e-39	9.36183e-39	77.8808	up
C12orf62	1.40891	3.75835	13.9347	2.045e-39	1.1836e-38	77.6441	up
C5orf63	1.30657	4.45856	13.8926	3.26532e-39	1.88249e-38	77.178	up
LOC286186	2.49209	5.64395	13.8525	5.09092e-39	2.92278e-38	76.7357	up
FAM65B	1.31186	3.92496	13.85	5.23621e-39	3.00464e-38	76.7077	up
C10orf62	1.37167	4.2065	13.8447	5.55548e-39	3.18619e-38	76.6487	up
PPP1R12B	1.41476	2.20392	13.8354	6.15543e-39	3.52662e-38	76.5466	up
TSHZ3	1.0565	3.26636	13.8133	7.86494e-39	4.49788e-38	76.3025	up
MON2	1.28496	3.00486	13.8081	8.32636e-39	4.7593e-38	76.2457	up
SDHB	1.25286	3.29811	13.8009	9.01565e-39	5.15064e-38	76.1665	up
LOC151121	1.22393	3.80127	13.7972	9.39484e-39	5.36172e-38	76.1255	up
SFN	1.86801	2.86741	13.7884	1.03509e-38	5.90126e-38	76.029	up
CTAGE1	1.1666	3.90371	13.784	1.08691e-38	6.19192e-38	75.9803	up
SYS1	1.12942	3.21716	13.7813	1.11988e-38	6.37315e-38	75.9506	up
KIAA1161	1.04738	2.56414	13.7742	1.21197e-38	6.89194e-38	75.8719	up
CARM1	1.0175	10.2648	13.7698	1.27213e-38	7.2322e-38	75.8236	up
FNDC9	1.13539	3.76509	13.7664	1.32062e-38	7.50593e-38	75.7864	up
HLA-L	1.04686	6.33318	13.7479	1.6191e-38	9.1788e-38	75.5835	up
LOC389834	1.29987	4.74847	13.7415	1.73756e-38	9.84531e-38	75.5131	up
NPHP3-AS1	1.10919	4.17018	13.739	1.78765e-38	1.01239e-37	75.4848	up
FAM85A	1.23507	4.36081	13.7386	1.79405e-38	1.01576e-37	75.4813	up
FLJ26086	1.64375	5.09155	13.6872	3.16382e-38	1.78353e-37	74.9164	up
ALDH3B1	1.11146	9.35121	13.6818	3.3565e-38	1.89118e-37	74.8575	up
C2orf81	1.44456	4.55981	13.6036	7.92423e-38	4.43656e-37	74.0021	up
WNT2	1.33821	3.17357	13.5849	9.73051e-38	5.44097e-37	73.7976	up
RB1	1.10209	3.12229	13.5391	1.60613e-37	8.95825e-37	73.2986	up
ATP5G2	1.16445	3.59933	13.5346	1.68804e-37	9.408e-37	73.2491	up
WDR3	1.51588	2.95728	13.5297	1.78017e-37	9.91148e-37	73.1962	up
LOC255187	1.85778	5.07724	13.4932	2.65235e-37	1.47231e-36	72.7992	up
PRO2012	1.21711	4.1487	13.4769	3.16917e-37	1.75347e-36	72.6219	up
CEP44	1.67781	4.1433	13.4616	3.74451e-37	2.06973e-36	72.4559	up
INSL5	1.37619	3.53384	13.4415	4.66261e-37	2.57334e-36	72.2375	up
LOC100506972	1.15283	4.21618	13.4113	6.47033e-37	3.5586e-36	71.9113	up
AARSD1	1.36514	2.94039	13.3806	9.03361e-37	4.94991e-36	71.5791	up
C12orf57	1.04813	3.88572	13.3758	9.52155e-37	5.20953e-36	71.5267	up
CDNF	1.11127	3.23536	13.3576	1.16068e-36	6.34101e-36	71.3295	up
LINC00319	1.17799	4.03452	13.3571	1.16685e-36	6.37314e-36	71.3243	up
SPINK8	1.53984	4.08716	13.3327	1.5204e-36	8.29192e-36	71.0608	up
SPON2	1.07191	5.9455	13.3235	1.6798e-36	9.14319e-36	70.9615	up
DNAJC13	1.59931	3.2485	13.3135	1.87166e-36	1.01775e-35	70.8539	up
BEAN1	1.94836	4.98578	13.2925	2.34946e-36	1.27411e-35	70.6275	up
RPS14P3	1.99244	5.24422	13.2852	2.54164e-36	1.37732e-35	70.5493	up
SIRT5	1.1344	5.00585	13.2835	2.58914e-36	1.40272e-35	70.5308	up
LOC100506891	1.34568	8.06346	13.2561	3.47871e-36	1.88005e-35	70.2368	up
LOC100506769	1.11512	5.04159	13.2423	4.04069e-36	2.1827e-35	70.0878	up
GMFG	1.85639	3.56128	13.2309	4.56889e-36	2.46562e-35	69.9655	up
TAF1	1.76126	3.22083	13.2201	5.13419e-36	2.76731e-35	69.8493	up
LOC100129935	1.20508	4.0744	13.2108	5.67138e-36	3.05387e-35	69.7503	up
LOC439949	1.00859	4.61994	13.1974	6.55799e-36	3.52614e-35	69.6057	up
SOX4	1.12765	3.50791	13.1732	8.50406e-36	4.56585e-35	69.347	up
TAS2R39	1.44811	3.78669	13.1664	9.15461e-36	4.91036e-35	69.2737	up
GSTZ1	1.31992	3.22312	13.1618	9.61065e-36	5.15372e-35	69.2253	up
C5orf34	1.09884	3.933	13.1278	1.38532e-35	7.40905e-35	68.8613	up
FUZ	1.2034	3.2711	13.1119	1.64307e-35	8.7748e-35	68.6915	up
LOC100131347	1.11942	5.0197	13.1033	1.80284e-35	9.61877e-35	68.5991	up
BDP1	1.04365	2.77688	13.0851	2.1896e-35	1.16654e-34	68.4057	up
KIR3DL3	2.31699	6.5752	13.042	3.47301e-35	1.84231e-34	67.9465	up
SPANXN3	1.88222	4.56441	13.0277	4.04669e-35	2.14456e-34	67.7944	up
DPY19L3	1.00993	4.17556	13.018	4.49024e-35	2.37735e-34	67.6909	up
FAHD2A	1.10154	4.4713	13.012	4.78841e-35	2.53279e-34	67.6269	up
LOC100507088	1.39791	7.89266	13.0116	4.80788e-35	2.54247e-34	67.6228	up
LRRTM4	1.03895	2.82737	12.9946	5.76376e-35	3.04286e-34	67.4424	up
LINC00111	1.28142	4.4594	12.9895	6.08177e-35	3.20845e-34	67.3889	up
CTC1	2.4137	4.87982	12.9772	6.93985e-35	3.6559e-34	67.2576	up
FLJ37786	1.72045	5.43416	12.9526	9.0198e-35	4.74371e-34	66.9967	up
HSPA1B	1.39349	4.05002	12.939	1.04193e-34	5.47453e-34	66.8531	up
IRF7	1.13381	3.09491	12.9244	1.2166e-34	6.3862e-34	66.6989	up
MIR587	1.43704	4.25979	12.9205	1.26851e-34	6.65395e-34	66.6573	up
C16orf89	1.07733	3.49599	12.8979	1.61267e-34	8.43523e-34	66.4184	up
C6orf163	1.38507	3.52218	12.8592	2.4325e-34	1.26695e-33	66.0094	up
KRT71	1.94962	3.4808	12.8299	3.31502e-34	1.72255e-33	65.7014	up
ZNF665	1.04288	3.55175	12.7642	6.63907e-34	3.43607e-33	65.0103	up
LOC100288798	1.78027	5.17996	12.7605	6.9067e-34	3.57207e-33	64.9709	up
ACMSD	1.42725	3.6645	12.7581	7.07915e-34	3.65954e-33	64.9464	up
GLUD1 GLUD2	1.41011	2.92904	12.7556	7.27191e-34	3.75744e-33	64.9197	up
PTTG1	1.35073	3.90413	12.754	7.39709e-34	3.82123e-33	64.9027	up
C1orf194	1.25176	3.87554	12.7406	8.51049e-34	4.39126e-33	64.7632	up
NAF1	2.10505	4.2035	12.7219	1.0365e-33	5.33697e-33	64.567	up
LOC283585	1.23628	4.36805	12.7135	1.1324e-33	5.82534e-33	64.479	up
LOC100130264	1.2091	6.25403	12.707	1.21288e-33	6.23208e-33	64.4107	up
LOC100506621	1.09387	7.76395	12.6984	1.32758e-33	6.8167e-33	64.3208	up
C20orf103	1.00956	3.89835	12.6968	1.3502e-33	6.92638e-33	64.304	up
TMED8	1.07564	3.73967	12.6804	1.60375e-33	8.22136e-33	64.1327	up
C13orf44	1.37479	4.47936	12.671	1.77117e-33	9.06698e-33	64.0339	up
LOC644766	1.06165	4.6015	12.6396	2.46209e-33	1.25662e-32	63.7062	up
KRTAP26-1	1.3834	3.34709	12.6362	2.54946e-33	1.30061e-32	63.6715	up
LOC339240	1.00511	3.82835	12.6212	2.98415e-33	1.51886e-32	63.5149	up
PPP1CB	6.93828	5.89152	12.6112	3.31583e-33	1.68497e-32	63.4101	up
ELOF1	1.19569	3.52644	12.5847	4.3735e-33	2.21733e-32	63.1346	up
FAM26E	1.2836	3.87482	12.5758	4.80184e-33	2.43227e-32	63.0417	up
LOC388813	2.2004	6.46465	12.5515	6.1883e-33	3.1281e-32	62.7893	up
DHRS2	6.41098	5.92969	12.535	7.34771e-33	3.70992e-32	62.6185	up
FBXO2	1.58792	2.57001	12.4639	1.54039e-32	7.74398e-32	61.8821	up
LOC100130354	1.97822	5.59249	12.4572	1.65095e-32	8.29222e-32	61.8131	up
LOC100128977	1.25185	5.9731	12.4393	1.9877e-32	9.96779e-32	61.6285	up
WDR47	1.83927	2.7026	12.4384	2.0074e-32	1.00643e-31	61.6187	up
BFSP2	1.59627	3.62691	12.4379	2.01724e-32	1.01113e-31	61.6138	up
CEACAM22P	1.31897	5.69544	12.4098	2.70032e-32	1.35077e-31	61.3237	up
GUSBP1	1.88408	4.63798	12.3969	3.08646e-32	1.54219e-31	61.1908	up
DEF6	1.77504	4.41977	12.3857	3.46654e-32	1.73053e-31	61.0753	up
GRIK1-AS1	1.04335	4.32903	12.3759	3.83608e-32	1.91285e-31	60.9745	up
NFKBIL1	1.60353	3.81176	12.3246	6.51284e-32	3.23812e-31	60.448	up
BHLHA9	1.07473	3.7416	12.3197	6.84986e-32	3.40491e-31	60.3978	up
C7orf30	1.49881	3.73572	12.2925	9.0644e-32	4.49259e-31	60.1192	up
C7orf40	1.37193	4.30349	12.2761	1.07408e-31	5.31751e-31	59.9505	up
CHEK1	1.01895	10.2212	12.2705	1.13693e-31	5.62362e-31	59.8939	up
EPO	1.94347	3.49966	12.2568	1.30981e-31	6.46861e-31	59.7531	up
DYNLL1	1.43163	4.43727	12.2533	1.35684e-31	6.69786e-31	59.718	up
CAND2	1.04253	3.77958	12.2439	1.49523e-31	7.37281e-31	59.6214	up
RNF32	1.75573	2.40464	12.2276	1.76701e-31	8.69157e-31	59.4554	up
ENO3	1.67516	3.51896	12.2183	1.94476e-31	9.55952e-31	59.36	up
HCG11 LOC647979	1.36822	4.8271	12.2122	2.06989e-31	1.01678e-30	59.298	up
ZC3H12D	1.30098	3.98673	12.14	4.3343e-31	2.1127e-30	58.5631	up
HIST1H2AE	1.61234	4.27822	12.0763	8.29525e-31	4.01158e-30	57.9176	up
DHX35	1.50049	3.12951	12.0555	1.02437e-30	4.94734e-30	57.7078	up
ZMYND11	1.10746	10.2851	12.0413	1.1836e-30	5.70889e-30	57.5641	up
EPC2	1.00107	3.61636	12.0295	1.33465e-30	6.43183e-30	57.4447	up
L1TD1	1.05793	3.32281	12.0199	1.47157e-30	7.08397e-30	57.3476	up
C14orf177	1.29303	4.22874	12.0155	1.53843e-30	7.39939e-30	57.3034	up
GLIPR2	1.03035	3.65281	11.994	1.91297e-30	9.18284e-30	57.0868	up
FAM57B	1.00552	3.29395	11.9522	2.91972e-30	1.39489e-29	56.6664	up
TBC1D26	1.05047	4.10948	11.9513	2.94856e-30	1.40837e-29	56.6566	up
MIR340	1.00166	3.42628	11.9407	3.27907e-30	1.56488e-29	56.551	up
USE1	1.46506	4.30321	11.9384	3.35886e-30	1.60123e-29	56.5271	up
SPRNP1	1.74527	4.27834	11.9264	3.78954e-30	1.8046e-29	56.4071	up
HOXA13	1.83984	3.58356	11.9219	3.96775e-30	1.88743e-29	56.3615	up
PAN3-AS1	1.02416	4.92712	11.8981	5.04258e-30	2.39101e-29	56.1231	up
PRO2852	1.226	4.3416	11.853	7.93613e-30	3.74296e-29	55.6723	up
LCA10	1.80719	4.72355	11.8513	8.07762e-30	3.80645e-29	55.6547	up
MIR182	1.4794	4.38725	11.842	8.86403e-30	4.1717e-29	55.5624	up
LRRC34	1.13392	2.81206	11.8382	9.20774e-30	4.33161e-29	55.5245	up
PGAP3	1.32554	3.63978	11.8182	1.12584e-29	5.27274e-29	55.3247	up
INE1	1.55601	4.64752	11.7492	2.24749e-29	1.04441e-28	54.6375	up
C3orf54	1.23015	3.82414	11.7323	2.66027e-29	1.23441e-28	54.4699	up
ZNF737	1.11147	5.95711	11.6792	4.5172e-29	2.08686e-28	53.9437	up
ADCK3	1.7619	3.22136	11.6728	4.81402e-29	2.22027e-28	53.8804	up
NKAIN2	1.02568	3.60039	11.6156	8.49553e-29	3.89386e-28	53.3159	up
LOC648149	1.31899	5.02588	11.585	1.14968e-28	5.25749e-28	53.0153	up
FLJ26245	1.05627	4.63884	11.5763	1.25306e-28	5.7243e-28	52.9297	up
FPGT	1.27265	2.41601	11.5583	1.49826e-28	6.8191e-28	52.7521	up
NDUFA4	1.39043	4.90586	11.5537	1.56809e-28	7.13105e-28	52.7068	up
CYTH4	1.1463	3.53239	11.5495	1.63369e-28	7.42176e-28	52.6661	up
ZNF705A ZNF705D LOC100132396	1.61945	4.26122	11.5399	1.79661e-28	8.15352e-28	52.5716	up
ZNF226	1.0213	2.87411	11.5332	1.91907e-28	8.70567e-28	52.5061	up
C18orf8	1.61328	3.77677	11.5227	2.12763e-28	9.64391e-28	52.4036	up
C16orf88	1.32787	4.62875	11.5154	2.28659e-28	1.03495e-27	52.332	up
C4orf10	1.20745	5.10131	11.5123	2.35928e-28	1.06742e-27	52.3009	up
TTTY23 TTTY23B	1.46477	4.54784	11.5072	2.47946e-28	1.1211e-27	52.2515	up
ZNF629	1.07999	3.3204	11.4757	3.38145e-28	1.52334e-27	51.9432	up
SNORA67	1.1237	3.26797	11.467	3.68285e-28	1.65777e-27	51.8584	up
FAM27E3	1.64146	3.75446	11.4376	4.91574e-28	2.20824e-27	51.5715	up
SLC2A7	1.36418	3.5443	11.429	5.34611e-28	2.39801e-27	51.4881	up
SLC44A4	1.06462	2.81512	11.4183	5.93916e-28	2.65933e-27	51.3835	up
KIR3DL2 KIR3DL3	2.03123	5.15669	11.413	6.25786e-28	2.80147e-27	51.3316	up
TMCO7	1.39445	3.7293	11.4085	6.53729e-28	2.92538e-27	51.2882	up
PSG1 PSG8	1.71744	4.49839	11.3977	7.26462e-28	3.24822e-27	51.1834	up
LRRC37A3	1.92466	4.78007	11.397	7.31476e-28	3.26998e-27	51.1766	up
PPIG	1.27868	3.57372	11.3619	1.03113e-27	4.58359e-27	50.8354	up
MAGEB18	1.06665	3.25321	11.325	1.47767e-27	6.53836e-27	50.478	up
SLC7A5 SLC7A5P1 SLC7A5P2	1.11468	3.43716	11.3208	1.53975e-27	6.80893e-27	50.4371	up
LOC100129098	1.2914	5.10108	11.3165	1.6065e-27	7.09844e-27	50.3949	up
GUSBP11	1.55875	4.59203	11.3057	1.78477e-27	7.87669e-27	50.2904	up
UBR4	1.04067	4.54125	11.3021	1.84795e-27	8.14905e-27	50.2558	up
HDAC7	1.16112	7.20361	11.2998	1.89024e-27	8.33222e-27	50.2333	up
VSX2	1.22033	3.58146	11.2336	3.59152e-27	1.57373e-26	49.5957	up
HSPA1A	1.32114	3.64887	11.2212	4.05329e-27	1.77221e-26	49.4756	up
LOC642852	1.152	5.18352	11.1913	5.41101e-27	2.35885e-26	49.1886	up
LNP1	1.05016	4.32241	11.1878	5.59806e-27	2.43943e-26	49.1549	up
SPINT2	1.0619	2.95115	11.178	6.15162e-27	2.67959e-26	49.0612	up
TMEM106C	1.59559	3.57342	11.1572	7.51733e-27	3.26484e-26	48.8621	up
[truncated: 2,718 more rows]

## Sheet: Table S4
List of 620 genes in Functional DEGs
Symbol	Entrez Gene ID	Description	Compartments	Regularization scores
CYP51A1	1595	cytochrome P450 family 51 subfamily A member 1	Endoplasmic reticulum	1
NOS2	4843	nitric oxide synthase 2	Cytosol	1
OAT	4942	ornithine aminotransferase	Mitochondria;Nucleus	1
BRAP	8315	BRCA1 associated protein	Nucleus;Cytosol	1
TXN2	25828	thioredoxin 2	Mitochondria	1
CTSZ	1522	cathepsin Z	Lysosome	1
PLCB4	5332	phospholipase C beta 4	Nucleus	1
MID1	4281	midline 1	Golgi apparatus;Cytosol	1
HSD17B1	3292	hydroxysteroid 17-beta dehydrogenase 1	Cytosol	1
SLC9A2	6549	solute carrier family 9 member A2	Cell membrane	1
MTR	4548	5-methyltetrahydrofolate-homocysteine methyltransferase	Cytosol	1
PIK3CA	5290	phosphatidylinositol-4,5-bisphosphate 3-kinase catalytic subunit alpha	Mitochondria;Cytosol	1
AMD1	262	adenosylmethionine decarboxylase 1	Nucleus	1
PTGIS	5740	prostaglandin I2 synthase	Endoplasmic reticulum	1
NQO2	4835	N-ribosyldihydronicotinamide:quinone reductase 2	Nucleus;Cytosol	1
SPCS3	60559	signal peptidase complex subunit 3	Endoplasmic reticulum	1
CYP27A1	1593	cytochrome P450 family 27 subfamily A member 1	Cytosol;Inner mitochondria	1
ALDH1L2	160428	aldehyde dehydrogenase 1 family member L2	Mitochondria	1
CH25H	9023	cholesterol 25-hydroxylase	Endoplasmic reticulum	1
SLC14A1	6563	solute carrier family 14 member 1 (Kidd blood group)	Cell membrane	1
SLC39A1	27173	solute carrier family 39 member 1	Endoplasmic reticulum	1
CYP39A1	51302	cytochrome P450 family 39 subfamily A member 1	Endoplasmic reticulum	1
ACSL1	2180	acyl-CoA synthetase long chain family member 1	Peroxisome;Endoplasmic reticulum	1
ACMSD	130013	aminocarboxymuconate semialdehyde decarboxylase	Cytosol	1
UBE2L6	9246	ubiquitin conjugating enzyme E2 L6	Cytosol	1
UBE2Q1	55585	ubiquitin conjugating enzyme E2 Q1	Nucleus;Cytosol	1
GSTA4	2941	glutathione S-transferase alpha 4	Cytosol	1
PDP2	57546	pyruvate dehyrogenase phosphatase catalytic subunit 2	Mitochondria	1
SLC2A14	144195	solute carrier family 2 member 14	Cell membrane	1
LPL	4023	lipoprotein lipase	Extracellular	1
GPX2	2877	glutathione peroxidase 2	Nucleus;Cytosol	1
HSD11B2	3291	hydroxysteroid 11-beta dehydrogenase 2	Endoplasmic reticulum;Nucleus	1
UBE2E2	7325	ubiquitin conjugating enzyme E2 E2	Nucleus	1
SERPINA3	12	serpin family A member 3	Extracellular	1
DIO2	1734	iodothyronine deiodinase 2	Nucleus	1
KLHL23	151230;100526832	kelch like family member 23	Nucleus	1
GSTA1	2938	glutathione S-transferase alpha 1	Cytosol	1
FPGT	8790	fucose-1-phosphate guanylyltransferase	Cytosol	1
PNLIPRP2	5408	pancreatic lipase related protein 2 (gene/pseudogene)	Extracellular	1
HCN1	348980	hyperpolarization activated cyclic nucleotide gated potassium channel 1		1
FKBP4	2288	FKBP prolyl isomerase 4	Mitochondria;Nucleus;Cytosol	0
SLC25A5	292	solute carrier family 25 member 5	Inner mitochondria	0
MPO	4353	myeloperoxidase	Nucleus;Lysosome	0
ABCC8	6833	ATP binding cassette subfamily C member 8	Cytosol;Golgi apparatus;Nucleus	0
ALDH3B1	221	aldehyde dehydrogenase 3 family member B1	Cytosol	0
ARSD	414	arylsulfatase D	Endoplasmic reticulum	0
PNPLA4	8228	patatin like phospholipase domain containing 4	Mitochondria	0
FMO3	2328	flavin containing dimethylaniline monoxygenase 3	Endoplasmic reticulum	0
MYLIP	29116	myosin regulatory light chain interacting protein	Cytosol	0
MGST1	4257	microsomal glutathione S-transferase 1	Endoplasmic reticulum;Mitochondria	0
UBE3C	9690	ubiquitin protein ligase E3C	Mitochondria;Nucleus	0
SLC6A13	6540	solute carrier family 6 member 13	Mitochondria;Cytosol;Nucleus	0
SLC6A7	6534	solute carrier family 6 member 7	Cell membrane	0
PIK3C2A	5286	phosphatidylinositol-4-phosphate 3-kinase catalytic subunit type 2 alpha	Golgi apparatus;Nucleus;Cytosol	0
UBR7	55148	ubiquitin protein ligase E3 component n-recognin 7	Nucleus	0
MAN2B2	23324	mannosidase alpha class 2B member 2	Extracellular	0
RNF14	9604	ring finger protein 14	Nucleus;Cytosol	0
CYP24A1	1591	cytochrome P450 family 24 subfamily A member 1	Mitochondria;Nucleus	0
UBR2	23304	ubiquitin protein ligase E3 component n-recognin 2	Nucleus	0
HSD17B6	8630	hydroxysteroid 17-beta dehydrogenase 6	Nucleus	0
TYMP	1890	thymidine phosphorylase	Cytosol;Golgi apparatus;Nucleus	0
KPNA6	23633	karyopherin subunit alpha 6	Cytosol;Nucleus	0
PNPLA6	10908	patatin like phospholipase domain containing 6	Endoplasmic reticulum;Cytosol	0
SLC4A7	9497	solute carrier family 4 member 7	Cytosol	0
RNF19A	25897	ring finger protein 19A, RBR E3 ubiquitin protein ligase	Cytosol	0
METTL1	4234	methyltransferase like 1	Nucleus	0
PNKP	11284	polynucleotide kinase 3'-phosphatase	Nucleus	0
PARP3	10039	poly(ADP-ribose) polymerase family member 3	Nucleus;Cytosol	0
PHKA2	5256	phosphorylase kinase regulatory subunit alpha 2	Nucleus;Cytosol	0
SLC4A8	9498	solute carrier family 4 member 8	Cell membrane	0
PIK3CB	5291	phosphatidylinositol-4,5-bisphosphate 3-kinase catalytic subunit beta	Nucleus;Cytosol	0
PHPT1	29085	phosphohistidine phosphatase 1	Nucleus;Cytosol	0
PARP12	64761	poly(ADP-ribose) polymerase family member 12	Nucleus	0
MTMR1	8776	myotubularin related protein 1	Cytosol	0
ATP2C2	9914	ATPase secretory pathway Ca2+ transporting 2	Golgi apparatus	0
CTSA	5476	cathepsin A	Lysosome	0
PDIA5	10954	protein disulfide isomerase family A member 5	Endoplasmic reticulum;Golgi apparatus;Nucleus	0
PDE4A	5141	phosphodiesterase 4A	Nucleus;Cytosol	0
PFKP	5214	phosphofructokinase, platelet	Cytosol	0
PHKA1	5255	phosphorylase kinase regulatory subunit alpha 1	Cytosol	0
ATP2B3	492	ATPase plasma membrane Ca2+ transporting 3	Cell membrane	0
INPP5A	3632	inositol polyphosphate-5-phosphatase A	Cytosol	0
ATP11A	23250	ATPase phospholipid transporting 11A	Endoplasmic reticulum;Golgi apparatus	0
PYGM	5837	glycogen phosphorylase, muscle associated	Cytosol	0
ABCC9	10060	ATP binding cassette subfamily C member 9	Cytosol;Nucleus	0
PLA2G10	8399	phospholipase A2 group X	Cytosol;Lysosome	0
NEDD4	4734	NEDD4 E3 ubiquitin protein ligase	Nucleus;Cytosol	0
GBA2	57704	glucosylceramidase beta 2	Endoplasmic reticulum;Golgi apparatus;Nucleus;Cytosol	0
CHAT	1103	choline O-acetyltransferase	Cytosol	0
SLC12A3	6559	solute carrier family 12 member 3	Cell membrane	0
RAD18	56852	RAD18 E3 ubiquitin protein ligase	Nucleus;Cytosol	0
ATP6AP1	537	ATPase H+ transporting accessory protein 1	Cytosol;Endoplasmic reticulum	0
SLC6A15	55117	solute carrier family 6 member 15	Nucleus	0
RDH11	51109	retinol dehydrogenase 11	Endoplasmic reticulum	0
TRHDE	29953	thyrotropin releasing hormone degrading enzyme	Cell membrane	0
ACAT1	38	acetyl-CoA acetyltransferase 1	Mitochondria	0
ATP12A	479	ATPase H+/K+ transporting non-gastric alpha2 subunit	Cytosol	0
UBE2A	7319	ubiquitin conjugating enzyme E2 A	Cytosol;Nucleus	0
UBE2K	3093	ubiquitin conjugating enzyme E2 K	Cytosol	0
PIK3C3	5289	phosphatidylinositol 3-kinase catalytic subunit type 3	Cytosol	0
ADCY2	108	adenylate cyclase 2	Cytosol	0
ITCH	83737	itchy E3 ubiquitin protein ligase	Nucleus;Cytosol	0
FKBP7	51661	FKBP prolyl isomerase 7	Endoplasmic reticulum	0
SLC4A4	8671	solute carrier family 4 member 4	Cell membrane	0
RDH8	50700	retinol dehydrogenase 8	Cytosol;Nucleus	0
CNOT4	4850	CCR4-NOT transcription complex subunit 4	Cytosol;Nucleus	0
PLOD1	5351	procollagen-lysine,2-oxoglutarate 5-dioxygenase 1	Endoplasmic reticulum;Nucleus	0
CYLD	1540	CYLD lysine 63 deubiquitinase	Nucleus;Cytosol	0
PPIE	10450	peptidylprolyl isomerase E	Nucleus	0
GSTP1	2950	glutathione S-transferase pi 1	Mitochondria;Nucleus;Cytosol	0
PREP	5550	prolyl endopeptidase	Cytosol	0
SEH1L	81929	SEH1 like nucleoporin	Lysosome;Nucleus	0
AKR1B1	231	aldo-keto reductase family 1 member B	Nucleus;Cytosol	0
USP40	55230	ubiquitin specific peptidase 40	Cytosol;Nucleus	0
SEPHS1	22929	selenophosphate synthetase 1	Nucleus;Cytosol	0
MTMR2	8898	myotubularin related protein 2	Cytosol	0
ACHE	43	acetylcholinesterase (Cartwright blood group)	Golgi apparatus;Nucleus	0
CRLS1	54675	cardiolipin synthase 1	Inner mitochondria	0
SMOX	54498	spermine oxidase	Nucleus;Cytosol	0
FKBP1A	2280	FKBP prolyl isomerase 1A	Cytosol	0
SI	6476	sucrase-isomaltase	Cell membrane	0
MUL1	79594	mitochondrial E3 ubiquitin protein ligase 1	Peroxisome;Mitochondria;Nucleus;Cytosol	0
PDPR	55066	pyruvate dehydrogenase phosphatase regulatory subunit	Mitochondria	0
SLC17A6	57084	solute carrier family 17 member 6	Cell membrane	0
SLC7A8	23428	solute carrier family 7 member 8	Cytosol	0
RNF31	55072	ring finger protein 31	Cytosol	0
CAPN3	825	calpain 3	Cytosol;Nucleus	0
PTGS1	5742	prostaglandin-endoperoxide synthase 1	Endoplasmic reticulum;Golgi apparatus	0
CRAT	1384	carnitine O-acetyltransferase	Nucleus;Inner mitochondria;Peroxisome;Mitochondria;Endoplasmic reticulum	0
TPSD1	23430	tryptase delta 1	Extracellular	0
SCD	6319	stearoyl-CoA desaturase	Endoplasmic reticulum	0
CDC34	997	cell division cycle 34, ubiqiutin conjugating enzyme	Nucleus;Cytosol	0
ZDHHC8	29801	zinc finger DHHC-type palmitoyltransferase 8	Golgi apparatus;Nucleus;Cytosol	0
PPIL2	23759	peptidylprolyl isomerase like 2	Nucleus;Cytosol	0
CYP2D6	1565;107987478;107987479	cytochrome P450 family 2 subfamily D member 6	Endoplasmic reticulum;Golgi apparatus	0
CYB5R3	1727	cytochrome b5 reductase 3	Endoplasmic reticulum;Cytosol	0
MIOX	55586	myo-inositol oxygenase	Cytosol	0
CERK	64781	ceramide kinase	Cytosol	0
CTSG	1511	cathepsin G	Cytosol;Lysosome;Nucleus	0
PYGL	5836	glycogen phosphorylase L	Cytosol	0
PIGH	5283	phosphatidylinositol glycan anchor biosynthesis class H	Cytosol	0
GSTZ1	2954	glutathione S-transferase zeta 1	Nucleus;Cytosol	0
HIF1A	3091	hypoxia inducible factor 1 subunit alpha	Nucleus;Cytosol	0
DHRS2	10202	dehydrogenase/reductase 2	Mitochondria;Nucleus	0
GMPR2	51292	guanosine monophosphate reductase 2	Nucleus	0
AHCY	191	adenosylhomocysteinase	Cytosol	0
PIGU	128869	phosphatidylinositol glycan anchor biosynthesis class U	Endoplasmic reticulum;Nucleus;Cytosol	0
ST8SIA5	29906	ST8 alpha-N-acetyl-neuraminide alpha-2,8-sialyltransferase 5	Golgi apparatus	0
STS	412	steroid sulfatase	Cytosol;Endoplasmic reticulum	0
MTMR8	55613	myotubularin related protein 8	Nucleus	0
SLC25A14	9016	solute carrier family 25 member 14	Mitochondria	0
SMS	6611	spermine synthase	Cytosol;Nucleus	0
PIN4	5303	peptidylprolyl cis/trans isomerase, NIMA-interacting 4	Mitochondria;Nucleus;Cytosol	0
PARP4	143	poly(ADP-ribose) polymerase family member 4	Nucleus;Cytosol	0
DHODH	1723	dihydroorotate dehydrogenase (quinone)	Nucleus;Cytosol;Inner mitochondria	0
HAS3	3038	hyaluronan synthase 3	Cytosol;Endoplasmic reticulum;Golgi apparatus	0
NAGPA	51172	N-acetylglucosamine-1-phosphodiester alpha-N-acetylglucosaminidase	Golgi apparatus	0
NME4	4833	NME/NM23 nucleoside diphosphate kinase 4	Mitochondria;Inner mitochondria	0
SLC7A5	8140	solute carrier family 7 member 5	Cytosol;Lysosome	0
BCKDK	10295	branched chain keto acid dehydrogenase kinase	Mitochondria	0
HERC1	8925	HECT and RLD domain containing E3 ubiquitin protein ligase family member 1	Cytosol;Golgi apparatus	0
TGM5	9333	transglutaminase 5	Cytosol	0
ZDHHC2	51201	zinc finger DHHC-type palmitoyltransferase 2	Endoplasmic reticulum;Golgi apparatus	0
UBE2W	55284	ubiquitin conjugating enzyme E2 W	Nucleus	0
MAN2B1	4125	mannosidase alpha class 2B member 1	Nucleus;Lysosome	0
IL4I1	259307	interleukin 4 induced 1	Nucleus;Cytosol;Lysosome	0
SLC1A6	6511	solute carrier family 1 member 6	Cell membrane	0
TBCB	1155	tubulin folding cofactor B	Cytosol	0
PLA2G4C	8605	phospholipase A2 group IVC	Endoplasmic reticulum;Cytosol	0
GCDH	2639	glutaryl-CoA dehydrogenase	Mitochondria	0
ZC3HAV1	56829	zinc finger CCCH-type containing, antiviral 1	Golgi apparatus;Nucleus;Cytosol	0
FKBP14	55033	FKBP prolyl isomerase 14	Endoplasmic reticulum;Golgi apparatus;Nucleus;Cytosol	0
BLVRA	644	biliverdin reductase A	Cytosol	0
POLD2	5425	DNA polymerase delta 2, accessory subunit	Nucleus	0
GCK	2645	glucokinase	Golgi apparatus;Mitochondria;Nucleus;Cytosol	0
PTGR1	22949	prostaglandin reductase 1	Cytosol	0
AK1	203	adenylate kinase 1	Cytosol	0
UBE2R2	54926	ubiquitin conjugating enzyme E2 R2	Cytosol;Nucleus	0
MINPP1	9562	multiple inositol-polyphosphate phosphatase 1	Endoplasmic reticulum	0
UBE2S	27338	ubiquitin conjugating enzyme E2 S	Nucleus	0
CYP2C18	1562	cytochrome P450 family 2 subfamily C member 18	Endoplasmic reticulum	0
ENO3	2027	enolase 3	Cytosol	0
NAGLU	4669	N-acetyl-alpha-glucosaminidase	Lysosome	0
EZH1	2145	enhancer of zeste 1 polycomb repressive complex 2 subunit	Nucleus	0
UBE2D3	7323	ubiquitin conjugating enzyme E2 D3	Cytosol	0
CTSC	1075	cathepsin C	Lysosome	0
SIAE	54414	sialic acid acetylesterase	Lysosome	0
FOLR1	2348	folate receptor alpha	Nucleus;Cytosol	0
CHKA	1119	choline kinase alpha	Endoplasmic reticulum;Cytosol	0
PARP11	57097	poly(ADP-ribose) polymerase family member 11	Nucleus;Cytosol	0
GAPDH	2597	glyceraldehyde-3-phosphate dehydrogenase	Nucleus;Cytosol	0
USP5	8078	ubiquitin specific peptidase 5	Cytosol;Nucleus	0
TPI1	7167	triosephosphate isomerase 1	Nucleus;Cytosol	0
LPCAT3	10162	lysophosphatidylcholine acyltransferase 3	Endoplasmic reticulum	0
RNF8	9025	ring finger protein 8	Nucleus;Cytosol	0
B3GAT2	135152	beta-1,3-glucuronyltransferase 2	Golgi apparatus	0
FIG4	9896	FIG4 phosphoinositide 5-phosphatase	Cytosol;Lysosome	0
SLC39A7	7922	solute carrier family 39 member 7	Endoplasmic reticulum;Golgi apparatus	0
HMGCS1	3157	3-hydroxy-3-methylglutaryl-CoA synthase 1	Nucleus;Cytosol	0
SLC4A9	83697	solute carrier family 4 member 9	Cytosol	0
GRK7	131890	G protein-coupled receptor kinase 7	Mitochondria	0
BCHE	590	butyrylcholinesterase	Extracellular;Endoplasmic reticulum	0
PFKFB4	5210	6-phosphofructo-2-kinase/fructose-2,6-biphosphatase 4	Nucleus	0
USP9Y	8287;64595	ubiquitin specific peptidase 9 Y-linked	Cytosol;Nucleus	0
UMPS	7372	uridine monophosphate synthetase	Cytosol	0
SPCS1	28972	signal peptidase complex subunit 1	Endoplasmic reticulum;Golgi apparatus	0
TTL	150465	tubulin tyrosine ligase	Nucleus	0
ACADL	33	acyl-CoA dehydrogenase long chain	Mitochondria	0
PECR	55825	peroxisomal trans-2-enoyl-CoA reductase	Peroxisome	0
USP34	9736	ubiquitin specific peptidase 34	Nucleus	0
BIRC6	57448	baculoviral IAP repeat containing 6	Golgi apparatus;Cytosol	0
SPR	6697	sepiapterin reductase	Nucleus;Cytosol	0
SCP2	6342	sterol carrier protein 2	Nucleus;Peroxisome;Cytosol;Mitochondria;Endoplasmic reticulum	0
FAM20B	9917	FAM20B glycosaminoglycan xylosylkinase	Golgi apparatus;Nucleus	0
ICMT	23463	isoprenylcysteine carboxyl methyltransferase	Endoplasmic reticulum	0
KMO	8564	kynurenine 3-monooxygenase	Endoplasmic reticulum	0
ACADM	34	acyl-CoA dehydrogenase medium chain	Mitochondria	0
SDHB	6390	succinate dehydrogenase complex iron sulfur subunit B	Nucleus;Inner mitochondria	0
SLC2A1	6513	solute carrier family 2 member 1	Cell membrane	0
AKR1A1	10327	aldo-keto reductase family 1 member A1	Nucleus;Cytosol	0
ABCD3	5825	ATP binding cassette subfamily D member 3	Peroxisome	0
DHDDS	79947	dehydrodolichyl diphosphate synthase subunit	Endoplasmic reticulum	0
CTSD	1509	cathepsin D	Lysosome	0
CA14	23632	carbonic anhydrase 14	Cell membrane	0
ALDH8A1	64577	aldehyde dehydrogenase 8 family member A1	Nucleus;Cytosol	0
RNF146	81847	ring finger protein 146	Nucleus;Cytosol	0
TRIM32	22954	tripartite motif containing 32	Cytosol;Nucleus	0
ACYP1	97	acylphosphatase 1	Cytosol;Nucleus	0
NUP43	348995	nucleoporin 43	Nucleus;Cytosol	0
PCMT1	5110	protein-L-isoaspartate (D-aspartate) O-methyltransferase	Cytosol	0
SLC25A2	83884	solute carrier family 25 member 2	Inner mitochondria	0
ABCC11	85320	ATP binding cassette subfamily C member 11	Cytosol	0
RNF2	6045	ring finger protein 2	Nucleus;Cytosol	0
PLG	5340	plasminogen	Extracellular	0
RBBP6	5930	RB binding protein 6, ubiquitin ligase	Nucleus;Cytosol	0
NUDT10	170685	nudix hydrolase 10	Cytosol	0
ACADS	35	acyl-CoA dehydrogenase short chain	Mitochondria	0
WWP1	11059	WW domain containing E3 ubiquitin protein ligase 1	Golgi apparatus;Nucleus;Cytosol	0
NLN	57486	neurolysin	Cytosol;Inner mitochondria	0
PDE1B	5153	phosphodiesterase 1B	Cytosol	0
USP9X	8239	ubiquitin specific peptidase 9 X-linked	Cytosol	0
F13A1	2162	coagulation factor XIII A chain	Cytosol	0
SIRT5	23408	sirtuin 5	Mitochondria;Nucleus;Cytosol;Inner mitochondria	0
MBOAT7	79143	membrane bound O-acyltransferase domain containing 7	Endoplasmic reticulum;Cytosol	0
TGM3	7053	transglutaminase 3	Cytosol	0
ITPA	3704	inosine triphosphatase	Nucleus;Cytosol	0
UBA2	10054	ubiquitin like modifier activating enzyme 2	Nucleus;Cytosol	0
PRDX5	25824	peroxiredoxin 5	Peroxisome;Mitochondria;Cytosol	0
PIN1	5300	peptidylprolyl cis/trans isomerase, NIMA-interacting 1	Nucleus;Cytosol	0
PLA2G5	5322	phospholipase A2 group V	Cytosol;Golgi apparatus	0
UBR4	23352	ubiquitin protein ligase E3 component n-recognin 4	Nucleus;Cytosol	0
PPAT	5471	phosphoribosyl pyrophosphate amidotransferase	Cytosol;Nucleus	0
MPST	4357	mercaptopyruvate sulfurtransferase	Mitochondria;Cytosol	0
TST	7263	thiosulfate sulfurtransferase	Mitochondria	0
HERC2	8924	HECT and RLD domain containing E3 ubiquitin protein ligase 2	Nucleus;Cytosol	0
TPH1	7166	tryptophan hydroxylase 1	Cytosol	0
USP6	9098	ubiquitin specific peptidase 6	Cytosol	0
ADCY4	196883	adenylate cyclase 4	Cytosol	0
STARD8	9754	StAR related lipid transfer domain containing 8	Cytosol	0
APOC1	341	apolipoprotein C1	Extracellular	0
NDUFA10	4705	NADH:ubiquinone oxidoreductase subunit A10	Mitochondria	0
PNPLA7	375775	patatin like phospholipase domain containing 7	Endoplasmic reticulum;Cytosol	0
UBE2M	9040	ubiquitin conjugating enzyme E2 M	Cytosol;Nucleus	0
DNMT1	1786	DNA methyltransferase 1	Nucleus	0
SLC6A8	6535	solute carrier family 6 member 8	Cell membrane	0
PNCK	139728	pregnancy up-regulated nonubiquitous CaM kinase	Cytosol;Golgi apparatus	0
UBE4B	10277	ubiquitination factor E4B	Cytosol;Nucleus	0
HSD17B3	3293	hydroxysteroid 17-beta dehydrogenase 3	Endoplasmic reticulum	0
FBP2	8789	fructose-bisphosphatase 2	Nucleus;Cytosol	0
UBA1	7317	ubiquitin like modifier activating enzyme 1	Mitochondria;Nucleus;Cytosol	0
PPIL4	85313	peptidylprolyl isomerase like 4	Cytosol;Nucleus	0
SLC6A6	6533	solute carrier family 6 member 6	Cytosol	0
UBE2D2	7322	ubiquitin conjugating enzyme E2 D2	Cytosol	0
CA6	765	carbonic anhydrase 6	Extracellular	0
FMO5	2330	flavin containing dimethylaniline monoxygenase 5	Endoplasmic reticulum;Cytosol	0
MCCC2	64087	methylcrotonoyl-CoA carboxylase 2	Mitochondria	0
USP29	57663	ubiquitin specific peptidase 29	Cytosol;Nucleus	0
TRIM5	85363	tripartite motif containing 5	Nucleus;Cytosol	0
DDC	1644	dopa decarboxylase	Cytosol	0
GUCY2D	3000	guanylate cyclase 2D, retinal	Endoplasmic reticulum	0
ALDH3B2	222	aldehyde dehydrogenase 3 family member B2	Cytosol;Cell membrane	0
TPTE2	93492	transmembrane phosphoinositide 3-phosphatase and tensin homolog 2	Endoplasmic reticulum;Golgi apparatus;Cytosol	0
PIK3C2B	5287	phosphatidylinositol-4-phosphate 3-kinase catalytic subunit type 2 beta	Endoplasmic reticulum;Nucleus;Cytosol	0
RNF128	79589	ring finger protein 128	Cytosol;Endoplasmic reticulum	0
MACROD1	28992	mono-ADP ribosylhydrolase 1	Nucleus	0
MKRN1	23608	makorin ring finger protein 1	Cytosol;Nucleus	0
IMPA1	3612	inositol monophosphatase 1	Cytosol	0
HSD17B4	3295	hydroxysteroid 17-beta dehydrogenase 4	Peroxisome	0
GSTM5	2949	glutathione S-transferase mu 5	Cytosol	0
CEPT1	10390	choline/ethanolamine phosphotransferase 1	Endoplasmic reticulum;Nucleus	0
USP26	83844	ubiquitin specific peptidase 26	Nucleus;Cytosol	0
CYP2J2	1573	cytochrome P450 family 2 subfamily J member 2	Endoplasmic reticulum	0
RNF138	51444	ring finger protein 138	Mitochondria	0
PSAT1	29968	phosphoserine aminotransferase 1	Cytosol	0
SLC9A5	6553	solute carrier family 9 member A5	Cytosol	0
COX5B	1329	cytochrome c oxidase subunit 5B	Inner mitochondria	0
USP44	84101	ubiquitin specific peptidase 44	Nucleus	0
NMT1	4836	N-myristoyltransferase 1	Cytosol	0
HS6ST1	9394	heparan sulfate 6-O-sulfotransferase 1	Nucleus	0
UGGT1	56886	UDP-glucose glycoprotein glucosyltransferase 1	Endoplasmic reticulum;Cytosol	0
TXN	7295	thioredoxin	Nucleus;Cytosol	0
ST6GALNAC4	27090	ST6 N-acetylgalactosaminide alpha-2,6-sialyltransferase 4	Golgi apparatus;Nucleus	0
FPGS	2356	folylpolyglutamate synthase	Mitochondria;Cytosol;Inner mitochondria	0
DPM2	8818	dolichyl-phosphate mannosyltransferase subunit 2, regulatory	Endoplasmic reticulum	0
PPIL1	51645	peptidylprolyl isomerase like 1	Nucleus	0
FXYD2	486	FXYD domain containing ion transport regulator 2	Mitochondria	0
PLCB2	5330	phospholipase C beta 2	Cytosol	0
SLC44A5	204962	solute carrier family 44 member 5	Cytosol	0
KHK	3795	ketohexokinase	Cytosol	0
ADCY3	109	adenylate cyclase 3	Cytosol;Golgi apparatus	0
SLC3A1	6519	solute carrier family 3 member 1	Mitochondria;Nucleus	0
CYP2C9	1559	cytochrome P450 family 2 subfamily C member 9	Endoplasmic reticulum	0
CYP2C8	1558	cytochrome P450 family 2 subfamily C member 8	Endoplasmic reticulum	0
PLCE1	51196	phospholipase C epsilon 1	Golgi apparatus;Cytosol	0
ATIC	471	5-aminoimidazole-4-carboxamide ribonucleotide formyltransferase/IMP cyclohydrolase	Cytosol	0
PPIG	9360	peptidylprolyl isomerase G	Nucleus;Cytosol	0
HECW2	57520	HECT, C2 and WW domain containing E3 ubiquitin protein ligase 2	Cytosol	0
USP8	9101	ubiquitin specific peptidase 8	Golgi apparatus;Nucleus;Cytosol	0
PDE5A	8654	phosphodiesterase 5A	Cytosol	0
NAAA	27163	N-acylethanolamine acid amidase	Lysosome	0
PLCZ1	89869	phospholipase C zeta 1	Cytosol;Nucleus	0
AMDHD1	144193	amidohydrolase domain containing 1	Cytosol;Nucleus	0
MTMR6	9107	myotubularin related protein 6	Cytosol;Endoplasmic reticulum	0
SUOX	6821	sulfite oxidase	Inner mitochondria	0
RDH16	8608	retinol dehydrogenase 16	Endoplasmic reticulum	0
SLC12A6	9990	solute carrier family 12 member 6	Cytosol	0
DUOX2	50506	dual oxidase 2	Cell membrane	0
CYP11A1	1583	cytochrome P450 family 11 subfamily A member 1	Inner mitochondria	0
CYP1A1	1543	cytochrome P450 family 1 subfamily A member 1	Cytosol;Endoplasmic reticulum;Inner mitochondria	0
CYP1A2	1544	cytochrome P450 family 1 subfamily A member 2	Endoplasmic reticulum	0
SEC11A	23478	SEC11 homolog A, signal peptidase complex subunit	Endoplasmic reticulum;Golgi apparatus;Nucleus	0
CHST4	10164	carbohydrate sulfotransferase 4	Golgi apparatus	0
NDUFB10	4716	NADH:ubiquinone oxidoreductase subunit B10	Inner mitochondria	0
G6PC3	92579	glucose-6-phosphatase catalytic subunit 3	Endoplasmic reticulum	0
PTRH2	51651	peptidyl-tRNA hydrolase 2	Mitochondria	0
ESCO1	114799	establishment of sister chromatid cohesion N-acetyltransferase 1	Nucleus	0
FN3KRP	79672	fructosamine 3 kinase related protein	Nucleus	0
SAE1	10055	SUMO1 activating enzyme subunit 1	Nucleus;Cytosol	0
SLC6A3	6531	solute carrier family 6 member 3	Cell membrane	0
PGD	5226	phosphogluconate dehydrogenase	Cytosol	0
CYP4B1	1580	cytochrome P450 family 4 subfamily B member 1	Endoplasmic reticulum	0
MGST3	4259	microsomal glutathione S-transferase 3	Endoplasmic reticulum;Nucleus	0
USP21	27005	ubiquitin specific peptidase 21	Nucleus;Cytosol	0
PIP5K1A	8394	phosphatidylinositol-4-phosphate 5-kinase type 1 alpha	Nucleus;Cytosol	0
ATP8B2	57198	ATPase phospholipid transporting 8B2	Endoplasmic reticulum;Nucleus;Cytosol	0
GALNT2	2590	polypeptide N-acetylgalactosaminyltransferase 2	Golgi apparatus	0
PARP1	142	poly(ADP-ribose) polymerase 1	Nucleus;Cytosol	0
SLC20A1	6574	solute carrier family 20 member 1	Golgi apparatus	0
POLR2D	5433	RNA polymerase II subunit D	Nucleus	0
SLC4A10	57282	solute carrier family 4 member 10	Cell membrane	0
UBR3	130507	ubiquitin protein ligase E3 component n-recognin 3	Nucleus	0
PHOSPHO2	493911	phosphatase, orphan 2	Nucleus	0
SLC25A38	54977	solute carrier family 25 member 38	Inner mitochondria	0
SCD5	79966	stearoyl-CoA desaturase 5	Endoplasmic reticulum	0
MYLK4	340156	myosin light chain kinase family member 4	Golgi apparatus;Nucleus	0
NDUFB11	54539	NADH:ubiquinone oxidoreductase subunit B11	Inner mitochondria	0
PRPS1	5631	phosphoribosyl pyrophosphate synthetase 1	Cytosol;Nucleus	0
NSDHL	50814	NAD(P) dependent steroid dehydrogenase-like	Endoplasmic reticulum	0
SLC26A7	115111	solute carrier family 26 member 7	Cell membrane	0
NDUFB9	4715	NADH:ubiquinone oxidoreductase subunit B9	Inner mitochondria	0
PTGES	9536	prostaglandin E synthase	Endoplasmic reticulum;Cytosol	0
GLUD1	2746	glutamate dehydrogenase 1	Endoplasmic reticulum;Mitochondria	0
PLCB3	5331	phospholipase C beta 3	Golgi apparatus;Nucleus;Cytosol	0
TM7SF2	7108	transmembrane 7 superfamily member 2	Endoplasmic reticulum	0
HIRIP3	8479	HIRA interacting protein 3	Nucleus	0
CNDP1	84735	carnosine dipeptidase 1	Endoplasmic reticulum;Lysosome	0
PIP4K2A	5305	phosphatidylinositol-5-phosphate 4-kinase type 2 alpha	Golgi apparatus;Nucleus;Cytosol;Lysosome	0
TKTL2	84076	transketolase like 2	Cytosol	0
UBE3B	89910	ubiquitin protein ligase E3B	Mitochondria;Nucleus	0
QDPR	5860	quinoid dihydropteridine reductase	Mitochondria	0
AKR1C2	1646	aldo-keto reductase family 1 member C2	Endoplasmic reticulum;Nucleus;Cytosol	0
PIGF	5281	phosphatidylinositol glycan anchor biosynthesis class F	Endoplasmic reticulum	0
PARP8	79668	poly(ADP-ribose) polymerase family member 8	Cytosol;Nucleus	0
MGAT5	4249	alpha-1,6-mannosylglycoprotein 6-beta-N-acetylglucosaminyltransferase	Golgi apparatus	0
G6PC2	57818	glucose-6-phosphatase catalytic subunit 2	Endoplasmic reticulum	0
PDE3B	5140	phosphodiesterase 3B	Endoplasmic reticulum	0
OLAH	55301	oleoyl-ACP hydrolase	Cytosol	0
NMT2	9397	N-myristoyltransferase 2	Golgi apparatus;Cytosol	0
PANK1	53354	pantothenate kinase 1	Cytosol;Nucleus	0
RANBP2	5903	RAN binding protein 2	Nucleus;Cytosol	0
TRIM11	81559	tripartite motif containing 11	Nucleus;Cytosol	0
PI4K2A	55361	phosphatidylinositol 4-kinase type 2 alpha	Mitochondria;Cytosol;Golgi apparatus	0
USP25	29761	ubiquitin specific peptidase 25	Nucleus;Cytosol	0
EEF1A1	1915	eukaryotic translation elongation factor 1 alpha 1	Nucleus;Cytosol	0
ATP2B2	491	ATPase plasma membrane Ca2+ transporting 2	Cell membrane	0
SLC6A1	6529	solute carrier family 6 member 1	Cell membrane	0
CPT2	1376	carnitine palmitoyltransferase 2	Nucleus;Inner mitochondria	0
TRIM63	84676	tripartite motif containing 63	Cytosol;Nucleus	0
XDH	7498	xanthine dehydrogenase	Peroxisome;Nucleus;Cytosol	0
CPA2	1358	carboxypeptidase A2	Golgi apparatus	0
CPA5	93979	carboxypeptidase A5	Nucleus	0
PLA2G2F	64600	phospholipase A2 group IIF	Extracellular	0
B4GALT3	8703	beta-1,4-galactosyltransferase 3	Golgi apparatus;Cytosol	0
CBR1	873	carbonyl reductase 1	Nucleus;Cytosol	0
ALDH4A1	8659	aldehyde dehydrogenase 4 family member A1	Mitochondria	0
AMFR	267	autocrine motility factor receptor	Endoplasmic reticulum;Golgi apparatus	0
TGM7	116179	transglutaminase 7	Cytosol	0
UROC1	131669	urocanate hydratase 1	Cytosol;Nucleus	0
ATP6V0D1	9114	ATPase H+ transporting V0 subunit d1	Cytosol;Lysosome	0
ZDHHC12	84885	zinc finger DHHC-type palmitoyltransferase 12	Nucleus	0
FLAD1	80308	flavin adenine dinucleotide synthetase 1	Mitochondria;Cytosol	0
CYP3A4	1576	cytochrome P450 family 3 subfamily A member 4	Endoplasmic reticulum;Cytosol	0
CYP3A7	1551	cytochrome P450 family 3 subfamily A member 7	Endoplasmic reticulum;Cytosol	0
CYP11B1	1584	cytochrome P450 family 11 subfamily B member 1	Inner mitochondria	0
COX7A1	1346	cytochrome c oxidase subunit 7A1	Inner mitochondria	0
PLCD3	113026	phospholipase C delta 3	Cytosol	0
NEU3	10825	neuraminidase 3	Nucleus;Cytosol;Lysosome	0
AKR7A3	22977	aldo-keto reductase family 7 member A3	Golgi apparatus;Cytosol	0
DHRS3	9249	dehydrogenase/reductase 3	Mitochondria;Nucleus	0
ACP6	51205	acid phosphatase 6, lysophosphatidic	Mitochondria	0
ALPP	250	alkaline phosphatase, placental	Cell membrane	0
ALPI	248	alkaline phosphatase, intestinal	Cell membrane	0
PMVK	10654	phosphomevalonate kinase	Cytosol	0
RNF25	64320	ring finger protein 25	Cytosol;Nucleus	0
SUCLG1	8802	succinate-CoA ligase GDP/ADP-forming subunit alpha	Mitochondria;Cytosol	0
ALB	213	albumin	Endoplasmic reticulum;Golgi apparatus	0
TIPARP	25976	TCDD inducible poly(ADP-ribose) polymerase	Nucleus	0
ABHD6	57406	abhydrolase domain containing 6, acylglycerol lipase	Nucleus;Lysosome	0
MTMR14	64419	myotubularin related protein 14	Cytosol;Nucleus	0
RCHY1	25898	ring finger and CHY zinc finger domain containing 1	Nucleus;Cytosol	0
PLB1	151056	phospholipase B1	Cell membrane	0
TGM4	7047	transglutaminase 4	Cytosol	0
ZDHHC3	51304	zinc finger DHHC-type palmitoyltransferase 3	Golgi apparatus	0
NMNAT3	349565	nicotinamide nucleotide adenylyltransferase 3	Mitochondria	0
POLR2H	5437	RNA polymerase II, I and III subunit H	Nucleus	0
GPX8	493869	glutathione peroxidase 8 (putative)	Cytosol	0
SLC6A18	348932	solute carrier family 6 member 18	Cell membrane	0
SLC4A2	6522	solute carrier family 4 member 2	Cytosol;Nucleus	0
PDP1	54704	pyruvate dehyrogenase phosphatase catalytic subunit 1	Mitochondria;Nucleus;Cytosol	0
NUDT2	318	nudix hydrolase 2	Nucleus	0
PIGA	5277	phosphatidylinositol glycan anchor biosynthesis class A	Endoplasmic reticulum	0
HECTD2	143279	HECT domain E3 ubiquitin protein ligase 2	Nucleus	0
RPUSD4	84881	RNA pseudouridine synthase D4	Mitochondria;Nucleus;Cytosol	0
CYP2C19	1557	cytochrome P450 family 2 subfamily C member 19	Endoplasmic reticulum	0
TPP1	1200	tripeptidyl peptidase 1	Lysosome	0
RAG1	5896	recombination activating 1	Nucleus	0
PPIB	5479	peptidylprolyl isomerase B	Endoplasmic reticulum;Nucleus	0
LDHAL6A	160287	lactate dehydrogenase A like 6A	Cytosol	0
GLYATL1	92292	glycine-N-acyltransferase like 1	Cytosol;Golgi apparatus	0
PDIA3	2923	protein disulfide isomerase family A member 3	Endoplasmic reticulum	0
ACSF2	80221	acyl-CoA synthetase family member 2	Mitochondria;Nucleus;Cytosol	0
DOLPP1	57171	dolichyldiphosphatase 1	Endoplasmic reticulum	0
VKORC1	79001	vitamin K epoxide reductase complex subunit 1	Endoplasmic reticulum	0
CA4	762	carbonic anhydrase 4	Cytosol	0
GPX4	2879	glutathione peroxidase 4	Mitochondria;Nucleus;Cytosol	0
AQP2	359	aquaporin 2	Cytosol;Golgi apparatus	0
CYP2S1	29785	cytochrome P450 family 2 subfamily S member 1	Endoplasmic reticulum	0
KLK1	3816	kallikrein 1	Extracellular	0
KLK2	3817	kallikrein related peptidase 2	Extracellular	0
TK1	7083	thymidine kinase 1	Cytosol	0
ENTPD3	956	ectonucleoside triphosphate diphosphohydrolase 3	Cell membrane	0
PAFAH1B2	5049	platelet activating factor acetylhydrolase 1b catalytic subunit 2	Nucleus;Cytosol	0
ACOX2	8309	acyl-CoA oxidase 2	Peroxisome;Cytosol	0
PLA2G4F	255189	phospholipase A2 group IVF	Mitochondria;Nucleus;Cytosol	0
GOT1L1	137362	glutamic-oxaloacetic transaminase 1 like 1	Cytosol	0
PGM2	55276	phosphoglucomutase 2	Cytosol	0
FASN	2194	fatty acid synthase	Cytosol	0
DCXR	51181	dicarbonyl and L-xylulose reductase	Nucleus	0
SLC16A5	9121	solute carrier family 16 member 5	Cell membrane	0
B3GNT2	10678	UDP-GlcNAc:betaGal beta-1,3-N-acetylglucosaminyltransferase 2	Golgi apparatus	0
SLC30A1	7779	solute carrier family 30 member 1	Cell membrane;Lysosome	0
SDR9C7	121214	short chain dehydrogenase/reductase family 9C member 7	Mitochondria;Endoplasmic reticulum	0
ACYP2	98	acylphosphatase 2	Nucleus	0
USP32	84669	ubiquitin specific peptidase 32	Golgi apparatus;Cytosol	0
CEL	1056	carboxyl ester lipase	Extracellular	0
MTM1	4534	myotubularin 1	Cytosol	0
GAA	2548	alpha glucosidase	Lysosome	0
CHST11	50515	carbohydrate sulfotransferase 11	Golgi apparatus	0
PGAM1	5223	phosphoglycerate mutase 1	Nucleus	0
ESCO2	157570	establishment of sister chromatid cohesion N-acetyltransferase 2	Golgi apparatus;Nucleus	0
ETFDH	2110	electron transfer flavoprotein dehydrogenase	Inner mitochondria	0
CYP4F11	57834	cytochrome P450 family 4 subfamily F member 11	Endoplasmic reticulum	0
THOP1	7064	thimet oligopeptidase 1	Cytosol	0
TPSAB1	7177	tryptase alpha/beta 1	Extracellular	0
CDY1	9085	chromodomain Y-linked 1	Nucleus	0
BPGM	669	bisphosphoglycerate mutase	Nucleus	0
CES3	23491	carboxylesterase 3	Endoplasmic reticulum;Nucleus	0
ADH6	130	alcohol dehydrogenase 6 (class V)	Cytosol	0
ADCY5	111	adenylate cyclase 5	Cell membrane	0
PARP14	54625	poly(ADP-ribose) polymerase family member 14	Nucleus;Cytosol	0
PARP15	165631	poly(ADP-ribose) polymerase family member 15	Nucleus;Mitochondria	0
ABCD2	225	ATP binding cassette subfamily D member 2	Peroxisome	0
GLRX	2745	glutaredoxin	Cytosol	0
PPP1R3B	79660	protein phosphatase 1 regulatory subunit 3B	Cytosol	0
FKBP2	2286	FKBP prolyl isomerase 2	Endoplasmic reticulum	0
NUDT4	11163	nudix hydrolase 4	Cytosol	0
PC	5091	pyruvate carboxylase	Mitochondria	0
PHOSPHO1	162466	phosphoethanolamine/phosphocholine phosphatase 1	Cytosol	0
SLC6A19	340024	solute carrier family 6 member 19	Cell membrane	0
GALNTL6	442117	polypeptide N-acetylgalactosaminyltransferase like 6	Golgi apparatus	0
CA5A	763	carbonic anhydrase 5A	Mitochondria	0
UCP3	7352	uncoupling protein 3	Nucleus;Cytosol;Inner mitochondria	0
IP6K1	9807	inositol hexakisphosphate kinase 1	Nucleus;Cytosol	0
COX8A	1351	cytochrome c oxidase subunit 8A	Inner mitochondria	0
ACSF3	197322	acyl-CoA synthetase family member 3	Mitochondria;Nucleus	0
TYMS	7298	thymidylate synthetase	Mitochondria;Cytosol;Nucleus;Inner mitochondria	0
POLE	5426	DNA polymerase epsilon, catalytic subunit	Nucleus	0
GBA	2629	glucosylceramidase beta	Lysosome	0
SLC25A20	788	solute carrier family 25 member 20	Cytosol;Inner mitochondria	0
PARP10	84875	poly(ADP-ribose) polymerase family member 10	Golgi apparatus;Nucleus;Cytosol	0
CYP11B2	1585	cytochrome P450 family 11 subfamily B member 2	Inner mitochondria	0
ALOXE3	59344	arachidonate lipoxygenase 3	Cytosol	0
FUCA1	2517	alpha-L-fucosidase 1	Lysosome	0
F2	2147	coagulation factor II, thrombin	Extracellular	0
CYP8B1	1582	cytochrome P450 family 8 subfamily B member 1	Endoplasmic reticulum	0
SLC36A4	120103	solute carrier family 36 member 4	Cytosol;Golgi apparatus	0
SLC25A42	284439	solute carrier family 25 member 42	Inner mitochondria	0
PJA1	64219	praja ring finger ubiquitin ligase 1	Nucleus	0
DHTKD1	55526	dehydrogenase E1 and transketolase domain containing 1	Mitochondria	0
SGSH	6448	N-sulfoglucosamine sulfohydrolase	Lysosome	0
SIAH2	6478	siah E3 ubiquitin protein ligase 2	Nucleus;Cytosol	0
CHST15	51363	carbohydrate sulfotransferase 15	Golgi apparatus;Cytosol	0
PLCB1	23236	phospholipase C beta 1	Cytosol;Nucleus	0
TTC3	7267	tetratricopeptide repeat domain 3	Golgi apparatus;Nucleus;Cytosol	0
GSTA5	221357	glutathione S-transferase alpha 5	Cytosol	0
PYCR1	5831	pyrroline-5-carboxylate reductase 1	Mitochondria	0
CHST6	4166	carbohydrate sulfotransferase 6	Golgi apparatus	0
ALDH1A3	220	aldehyde dehydrogenase 1 family member A3	Nucleus;Cytosol	0
UBE2G2	7327	ubiquitin conjugating enzyme E2 G2	Endoplasmic reticulum	0
CA13	377677	carbonic anhydrase 13	Nucleus	0
UBE2L3	7332	ubiquitin conjugating enzyme E2 L3	Nucleus;Cytosol	0
GRK1	6011	G protein-coupled receptor kinase 1	Cytosol;Cell membrane	0
ATP4B	496	ATPase H+/K+ transporting subunit beta	Cell membrane	0
NDUFA13	51079	NADH:ubiquinone oxidoreductase subunit A13	Nucleus;Inner mitochondria	0
CYP4F2	8529	cytochrome P450 family 4 subfamily F member 2	Endoplasmic reticulum	0
WWOX	51741	WW domain containing oxidoreductase	Golgi apparatus;Mitochondria;Nucleus;Cytosol	0
CYP4Z1	199974	cytochrome P450 family 4 subfamily Z member 1	Endoplasmic reticulum	0
ZNRF1	84937	zinc and ring finger 1	Cytosol;Lysosome	0
CYP4F12	66002	cytochrome P450 family 4 subfamily F member 12	Endoplasmic reticulum	0
CYP4F8	11283	cytochrome P450 family 4 subfamily F member 8	Endoplasmic reticulum	0
CYP4F3	4051	cytochrome P450 family 4 subfamily F member 3	Endoplasmic reticulum	0
UBE2H	7328	ubiquitin conjugating enzyme E2 H	Mitochondria	0
HYAL3	8372	hyaluronidase 3	Cytosol;Lysosome;Endoplasmic reticulum	0
PNLIPRP1	5407	pancreatic lipase related protein 1	Extracellular	0
PTRH1	138428	peptidyl-tRNA hydrolase 1 homolog	Mitochondria	0
CYP4A11	1579	cytochrome P450 family 4 subfamily A member 11	Endoplasmic reticulum	0
AKR1C1	1645	aldo-keto reductase family 1 member C1	Endoplasmic reticulum;Cytosol	0
KCNJ11	3767	potassium inwardly rectifying channel subfamily J member 11	Cell membrane	0
NHLRC1	378884	NHL repeat containing E3 ubiquitin protein ligase 1	Endoplasmic reticulum;Nucleus	0
DHRS4L2	317749	dehydrogenase/reductase 4 like 2	Nucleus	0
ADH1A	124	alcohol dehydrogenase 1A (class I), alpha polypeptide	Cytosol	0
RNF133	168433	ring finger protein 133	Lysosome	0
PLA2G2A	5320	phospholipase A2 group IIA	Extracellular	0
DPYD	1806	dihydropyrimidine dehydrogenase	Cytosol	0
SLC4A5	57835	solute carrier family 4 member 5	Cell membrane	0
PLA2G2E	30814	phospholipase A2 group IIE	Cytosol	0
ENTPD8	377841	ectonucleoside triphosphate diphosphohydrolase 8	Cytosol;Nucleus	0
NDUFA4	4697	NDUFA4 mitochondrial complex associated	Inner mitochondria	0
FHIT	2272	fragile histidine triad diadenosine triphosphatase	Mitochondria;Nucleus;Cytosol	0
AKR1C3	8644	aldo-keto reductase family 1 member C3	Endoplasmic reticulum;Nucleus;Cytosol	0
ATP2A1	487	ATPase sarcoplasmic/endoplasmic reticulum Ca2+ transporting 1	Endoplasmic reticulum	0
ADH7	131	alcohol dehydrogenase 7 (class IV), mu or sigma polypeptide	Cytosol	0
NUDT11	55190	nudix hydrolase 11	Cytosol	0
FUT4	2526	fucosyltransferase 4	Golgi apparatus	0
ASMT	438	acetylserotonin O-methyltransferase	Cytosol	0
SULT1A1	6817	sulfotransferase family 1A member 1	Cytosol	0
ADH1B	125	alcohol dehydrogenase 1B (class I), beta polypeptide	Cytosol	0
SLC2A7	155184	solute carrier family 2 member 7	Cell membrane	0
SERPINA1	5265	serpin family A member 1	Endoplasmic reticulum	0
DIO3	1735	iodothyronine deiodinase 3	Endoplasmic reticulum	0
CYP2B6	1555	cytochrome P450 family 2 subfamily B member 6	Endoplasmic reticulum;Nucleus;Cytosol	0
CYP2F1	1572	cytochrome P450 family 2 subfamily F member 1	Endoplasmic reticulum	0
GSTK1	373156	glutathione S-transferase kappa 1	Peroxisome	0
SLC28A3	64078	solute carrier family 28 member 3	Endoplasmic reticulum	0
ENTPD6	955	ectonucleoside triphosphate diphosphohydrolase 6	Golgi apparatus	0
RPE	6120	ribulose-5-phosphate-3-epimerase	Cytosol;Nucleus	0
ADH5	128	alcohol dehydrogenase 5 (class III), chi polypeptide	Cytosol	0
AKR1B10	57016	aldo-keto reductase family 1 member B10	Cytosol;Lysosome	0
ADH4	127	alcohol dehydrogenase 4 (class II), pi polypeptide	Nucleus;Cytosol	0
WWP2	11060	WW domain containing E3 ubiquitin protein ligase 2	Nucleus	0
AKR1C4	1109	aldo-keto reductase family 1 member C4	Endoplasmic reticulum;Nucleus;Cytosol	0
SMURF1	57154	SMAD specific E3 ubiquitin protein ligase 1	Nucleus;Cytosol	0
OXCT2	64064	3-oxoacid CoA-transferase 2	Mitochondria	0
PNP	4860	purine nucleoside phosphorylase	Cytosol	0
CES1	1066	carboxylesterase 1	Endoplasmic reticulum;Cytosol	0
DZIP3	9666	DAZ interacting zinc finger protein 3	Cytosol	0
APRT	353	adenine phosphoribosyltransferase	Nucleus;Cytosol	0
PNLIPRP3	119548	pancreatic lipase related protein 3	Extracellular	0
GLYATL3	389396	glycine-N-acyltransferase like 3	Cytosol	0
ZDHHC18	84243	zinc finger DHHC-type palmitoyltransferase 18	Golgi apparatus	0
HSD17B8	7923	hydroxysteroid 17-beta dehydrogenase 8	Mitochondria	0
RNF5	6048	ring finger protein 5	Endoplasmic reticulum;Cytosol	0
AGPAT1	10554	1-acylglycerol-3-phosphate O-acyltransferase 1	Endoplasmic reticulum;Cytosol	0
EHMT2	10919	euchromatic histone lysine methyltransferase 2	Nucleus	0
SLC44A4	80736	solute carrier family 44 member 4	Cell membrane	0
PDE7A	5150	phosphodiesterase 7A	Cytosol	0
SACM1L	22908	SAC1 like phosphatidylinositide phosphatase	Endoplasmic reticulum;Golgi apparatus;Nucleus	0
DDAH2	23564	dimethylarginine dimethylaminohydrolase 2	Mitochondria;Cytosol	0
CKMT1A	548596	creatine kinase, mitochondrial 1A	Inner mitochondria	0
DHFR	1719	dihydrofolate reductase	Mitochondria;Cytosol	0
PRPS1L1	221823	phosphoribosyl pyrophosphate synthetase 1 like 1	Cytosol;Nucleus	0
CYP21A2	1589	cytochrome P450 family 21 subfamily A member 2	Endoplasmic reticulum	0
GPX1	2876	glutathione peroxidase 1	Cytosol	0
NME1	4830	NME/NM23 nucleoside diphosphate kinase 1	Nucleus;Cytosol	0
ACAD11	84129	acyl-CoA dehydrogenase family member 11	Peroxisome;Cytosol	0
PPIL3	53938	peptidylprolyl isomerase like 3	Nucleus	0
MIF	4282	macrophage migration inhibitory factor	Nucleus;Cytosol	0
PDXP	57026	pyridoxal phosphatase	Cytosol	0
INMT	11185	indolethylamine N-methyltransferase	Golgi apparatus;Cytosol	0
PI4KA	5297	phosphatidylinositol 4-kinase alpha	Nucleus;Cytosol	0
DECR2	26063	2,4-dienoyl-CoA reductase 2	Peroxisome	0
DDOST	1650	dolichyl-diphosphooligosaccharide--protein glycosyltransferase non-catalytic subunit	Endoplasmic reticulum	0
USP51	158880	ubiquitin specific peptidase 51	Cytosol;Nucleus	0
BCKDHA	593	branched chain keto acid dehydrogenase E1 subunit alpha	Mitochondria	0
ADH1C	126	alcohol dehydrogenase 1C (class I), gamma polypeptide	Cytosol	0
ATP6V1E2	90423	ATPase H+ transporting V1 subunit E2	Cytosol	0
CYP2A6	1548	cytochrome P450 family 2 subfamily A member 6	Endoplasmic reticulum	0
CTSO	1519	cathepsin O	Lysosome	0
MGAM	8972	maltase-glucoamylase	Cell membrane	0
SLC6A14	11254	solute carrier family 6 member 14	Cell membrane	0
NUDT3	11165	nudix hydrolase 3	Cytosol	0
PIGW	284098	phosphatidylinositol glycan anchor biosynthesis class W	Endoplasmic reticulum	0
ACACA	31	acetyl-CoA carboxylase alpha	Nucleus;Cytosol	0
NALCN	259232	sodium leak channel, non-selective		0
SCN1A	6323	sodium voltage-gated channel alpha subunit 1		0
SCN11A	11280	sodium voltage-gated channel alpha subunit 11		0
SCNN1A	6337	sodium channel epithelial 1 subunit alpha		0
SCNN1D	6339	sodium channel epithelial 1 subunit delta		0
SLC25A33	84275	solute carrier family 25 member 33		0
SLC25A36	55186	solute carrier family 25 member 36		0

## Sheet: Table S5
	sample_id	cluster	neighbor	sil_width
1	GSM2179087	1	3	0.680969
2	GSM2179088	1	3	0.66815
3	GSM2179089	1	3	0.67038
4	GSM2179090	1	3	0.681624
5	GSM2179091	1	3	0.655916
6	GSM2179092	1	3	0.64484
7	GSM2179093	1	3	0.673032
8	GSM2179094	1	3	0.669961
9	GSM2179095	1	3	0.656612
10	GSM2179096	1	3	0.670885
11	GSM2179097	1	3	0.665293
12	GSM2179098	1	3	0.66401
13	GSM2179099	1	3	0.667119
14	GSM2179100	1	3	0.667473
15	GSM2179101	1	3	0.6347
16	GSM2179102	1	3	0.65415
17	GSM2179103	1	3	0.679945
18	GSM2179104	1	3	0.671901
19	GSM2179105	1	3	0.680296
20	GSM2179106	1	3	0.672203
21	GSM2179107	1	3	0.672394
22	GSM2179108	1	3	0.674564
23	GSM2179109	1	3	0.672663
24	GSM2179110	1	3	0.672353
25	GSM2179111	1	3	0.669226
26	GSM2179112	1	3	0.677992
27	GSM2179113	1	3	0.666159
28	GSM2179114	1	3	0.641545
29	GSM2179115	1	3	0.672483
30	GSM2179116	1	3	0.662937
31	GSM2179117	1	3	0.663554
32	GSM2179118	1	3	0.643065
33	GSM2179119	1	3	0.670987
34	GSM2179120	1	3	0.673948
35	GSM2179121	1	3	0.661484
36	GSM2179122	1	3	0.668603
37	GSM2179123	1	3	0.65902
38	GSM2179124	1	3	0.666056
39	GSM2179125	1	3	0.653085
40	GSM2179126	1	3	0.677543
41	GSM2179127	1	3	0.672379
42	GSM2179128	1	3	0.677884
43	GSM2179129	1	3	0.675196
44	GSM2179130	1	3	0.661648
45	GSM2179131	1	3	0.661903
46	GSM2179132	1	3	0.670348
47	GSM2179133	1	3	0.669352
48	GSM2179134	1	3	0.629911
49	GSM2179135	1	3	0.671807
50	GSM2179136	1	3	0.682428
51	GSM2179137	1	3	0.678081
52	GSM2179138	1	3	0.655257
53	GSM2179139	1	3	0.673258
54	GSM2179140	1	3	0.660259
55	GSM2179141	1	3	0.668018
56	GSM2179142	1	3	0.658362
57	GSM2179143	1	3	0.665261
58	GSM2179144	1	3	0.665276
59	GSM2179145	1	3	0.675307
60	GSM2179146	1	3	0.652431
61	GSM2179147	1	3	0.660607
62	GSM2179148	1	3	0.66858
63	GSM2179149	1	3	0.661296
64	GSM2179150	1	3	0.659621
65	GSM2179151	1	3	0.658486
66	GSM2179152	1	3	0.658076
67	GSM2179153	1	3	0.664705
68	GSM2179154	1	3	0.664559
69	GSM2179155	1	3	0.66064
70	GSM2179156	1	3	0.676718
71	GSM2179157	1	3	0.642717
72	GSM2179158	1	3	0.662125
73	GSM2179159	1	3	0.666941
74	GSM2179160	1	3	0.630998
75	GSM2179161	1	3	0.662817
76	GSM2179162	1	3	0.67606
77	GSM2179163	1	3	0.659762
78	GSM2179164	1	3	0.680222
79	GSM2179165	1	3	0.659689
80	GSM2179166	1	3	0.666759
81	GSM2179167	1	3	0.66485
82	GSM2179168	1	3	0.66638
83	GSM2179169	1	3	0.66825
84	GSM2179170	1	3	0.659951
85	GSM2179171	1	3	0.665904
86	GSM2179172	1	3	0.662468
87	GSM2179173	1	3	0.661028
88	GSM2179174	1	3	0.679689
89	GSM2179175	1	3	0.676591
90	GSM2179176	1	3	0.66331
91	GSM2179177	1	3	0.669187
92	GSM2179178	1	3	0.656278
93	GSM2179179	1	3	0.663589
94	GSM2179180	1	3	0.668934
95	GSM2179181	1	3	0.676079
96	GSM2179182	1	3	0.669037
97	GSM2179183	1	3	0.665653
98	GSM2179184	1	3	0.658422
99	GSM2179185	1	3	0.671026
100	GSM2179186	1	3	0.666184
101	GSM2179187	1	3	0.663292
102	GSM2179188	1	3	0.658631
103	GSM2179189	1	3	0.660588
104	GSM2179190	1	3	0.643904
105	GSM2179191	1	3	0.673014
106	GSM2179192	1	3	0.639266
107	GSM2179193	1	3	0.667364
108	GSM2179194	1	3	0.663946
109	GSM2179195	1	3	0.657268
110	GSM2179196	1	3	0.667639
111	GSM2179197	1	3	0.644489
112	GSM2179198	1	3	0.656938
113	GSM2179199	1	3	0.678178
114	GSM2179200	1	3	0.674192
115	GSM2179201	1	3	0.654137
116	GSM2179202	1	3	0.659032
117	GSM2179203	1	3	0.652086
118	GSM2179204	1	3	0.652345
119	GSM2179205	1	3	0.673075
120	GSM2179206	1	3	0.65215
121	GSM2179207	1	3	0.66003
122	GSM2179208	1	3	0.666535
123	GSM2179209	1	3	0.666896
124	GSM2179210	1	3	0.66596
125	GSM2179211	1	3	0.653555
126	GSM2179212	1	3	0.638294
127	GSM2179213	1	3	0.666967
128	GSM2179214	1	3	0.65528
129	GSM2179215	1	3	0.641712
130	GSM2179216	1	3	0.662523
131	GSM2179217	1	3	0.665543
132	GSM2179218	1	3	0.66715
133	GSM2179219	1	3	0.676561
134	GSM2179220	1	3	0.661425
135	GSM2179221	1	3	0.663418
136	GSM2179222	1	3	0.674511
137	GSM2179223	1	3	0.65747
138	GSM2179224	1	3	0.661757
139	GSM2179225	1	3	0.669473
140	GSM2179226	1	3	0.667069
141	GSM2179227	1	3	0.64869
142	GSM2179228	1	3	0.654356
143	GSM2179229	1	3	0.67449
144	GSM2179230	1	3	0.659812
145	GSM2179231	1	3	0.660787
146	GSM2179232	1	3	0.660964
147	GSM2179233	1	3	0.652109
148	GSM2179234	1	3	0.657188
149	GSM2179235	1	3	0.662994
150	GSM2179236	1	3	0.65967
151	GSM687467	1	3	0.759935
152	GSM687468	1	3	0.755159
153	GSM687469	1	3	0.75014
154	GSM687470	1	3	0.757216
155	GSM687471	1	3	0.752653
156	GSM687472	1	3	0.756919
157	GSM687473	1	3	0.751229
158	GSM687474	1	3	0.767421
159	GSM687475	1	3	0.732823
160	GSM687476	1	3	0.76747
161	GSM687477	1	3	0.76498
162	GSM687478	1	3	0.761316
163	GSM687479	1	3	0.75922
164	GSM687480	1	3	0.754807
165	GSM687481	1	3	0.757308
166	GSM687482	1	3	0.767922
167	GSM687483	1	3	0.763433
168	GSM687484	1	3	0.744748
169	GSM687485	1	3	0.736562
170	GSM687486	1	3	0.756568
171	GSM687487	1	3	0.769024
172	GSM687488	1	3	0.763282
173	GSM687489	1	3	0.754589
174	GSM687490	1	3	0.763184
175	GSM687491	1	3	0.762794
176	GSM687492	1	3	0.747493
177	GSM687493	1	3	0.76696
178	GSM687494	1	3	0.75157
179	GSM687495	1	3	0.759756
180	GSM687496	1	3	0.7656
181	GSM687497	1	3	0.762182
182	GSM687498	1	3	0.764964
183	GSM687499	1	3	0.770635
184	GSM687500	1	3	0.766841
185	GSM687501	1	3	0.762041
186	GSM687502	1	3	0.770368
187	GSM687503	1	3	0.765112
188	GSM687504	1	3	0.742433
189	GSM687505	1	3	0.751465
Showing 1 to 20 of 1,077 entries, 3 total columns	GSM687506
	GSM687507
	GSM687508
	GSM687509
	GSM687510
	GSM687511
	GSM687512
	GSM687513
	GSM687514
	GSM687515
	GSM687516
	GSM687517
	GSM687518
	GSM687519
	GSM687520
	GSM687521
	GSM687522
	GSM687523
	GSM687524
	GSM687525
	GSM687526
	GSM687527
	GSM687528
	GSM687529
	GSM687530
	GSM687531
	GSM687532
	GSM687533
	GSM687534
	GSM687535
	GSM687536
	GSM687537
	GSM687538
	GSM687539
	GSM687540
	GSM687541
	GSM687542
	GSM687543
	GSM687544
	GSM687545
	GSM687546
	GSM687547
	GSM687548
	GSM687549
	GSM687550
	GSM687551
	GSM687552
	GSM687553
	GSM687554
	GSM687555
	GSM687556
	GSM687557
	GSM687558
	GSM687559
	GSM687560
	GSM687561
	GSM687562
	GSM687563
	GSM687564
	GSM687565
	GSM687566
	GSM687567
	GSM687568
	GSM687569
	GSM687570
	GSM687571
	GSM687572
	GSM687573
	GSM687574
	GSM687575
	GSM687576
	GSM687577
	GSM687578
	GSM687579
	GSM687580
	GSM687581
	GSM1830790
	GSM1830791
	GSM1830792
	GSM1830793
	GSM1830794
	GSM1830795
	GSM1830796
	GSM1830797
	GSM1830798
	GSM1830799
	GSM1830800
	GSM1830801
	GSM1830802
	GSM1830803
	GSM1830804
	GSM1830805
	GSM1830806
	GSM1830807
	GSM1830808
	GSM1830809
	GSM1830810
	GSM1830811
	GSM1830812
	GSM1830813
	GSM1830814
	GSM1830815
	GSM1830816
	GSM1830817
	GSM1830818
	GSM1830819
	GSM1830820
	GSM1830821
	GSM1830822
	GSM1830823
	GSM1830824
	GSM1830825
	GSM1830826
	GSM1830827
	GSM1830828
	GSM1830829
	GSM1830830
	GSM1830831
	GSM1830832
	GSM1830833
	GSM1830834
	GSM1830835
	GSM1830836
	GSM1830837
	GSM1830838
	GSM1830839
	GSM1830840
	GSM1830841
	GSM1830842
	GSM1830843
	GSM1830844
	GSM1830845
	GSM1830846
	GSM1830847
	GSM1830848
	GSM1830849
	GSM1830850
	GSM1830851
	GSM1830852
	GSM1830853
	GSM1830854
	GSM1830855
	GSM1830856
	GSM1830857
	GSM1830858
	GSM1830859
	GSM1830860
	GSM1830861
	GSM1830862
	GSM1830863
	GSM1830864
	GSM1830865
	GSM1830866
	GSM1830867
	GSM1830868
	GSM1830869
	GSM1830870
	GSM1830871
	GSM1830872
	GSM1830873
	GSM1830874
	GSM1830875
	GSM1830876
	GSM1830877
	GSM1830878
	GSM1830879
	GSM1830880
	GSM1830881
	GSM1830882
	GSM1830883
	GSM1830884
	GSM1830885
	GSM1830886
	GSM1830887
	GSM1830888
	GSM1830889
	GSM1830890
	GSM1830891
	GSM1830892
	GSM1830893
	GSM1830894
	GSM1830895
	GSM1830896
	GSM1830897
	GSM1830898
	GSM1830899
	GSM1830900
	GSM1830901
	GSM1830902
	GSM1830903
	GSM1830904
	GSM1830905
	GSM1830906
	GSM1830907
	GSM1830908
	GSM1830909
	GSM1830910
	GSM1830911
	GSM1830912
	GSM1830913
	GSM1830914
	GSM1830915
	GSM1830916
	GSM1830917
	GSM1830918
	GSM1830919
	GSM1830920
	GSM1830921
	GSM1830922
	GSM1830923
	GSM1830924
	GSM1830925
	GSM1830926
	GSM1830927
	GSM1830928
	GSM1830929
	GSM1830930
	GSM1830931
	GSM1830932
	GSM1830933
	GSM1830934
	GSM1830935
	GSM1830936
	GSM1830937
	GSM1830938
	GSM1830939
	GSM1830940
	GSM1830941
	GSM1019390
	GSM1019391
	GSM1019392
	GSM1019393
	GSM1019394
	GSM1019395
	GSM1019396
	GSM1019397
	GSM1019398
	GSM1019399
	GSM1019400
	GSM1019401
	GSM1019402
	GSM1019403
	GSM1019404
	GSM1019405
	GSM1019406
	GSM1019407
	GSM1019408
	GSM1019409
	GSM1019410
	GSM1019411
	GSM1019412
	GSM1019413
	GSM1019414
	GSM1019415
	GSM1019416
	GSM1019417
	GSM1019418
	GSM1019419
	GSM1019420
	GSM1019421
	GSM1019422
	GSM1019423
	GSM1019424
	GSM1019425
	GSM1019426
	GSM1019427
	GSM1019428
	GSM1019429
	GSM1019430
	GSM1019431
	GSM1019432
	GSM1019433
	GSM1019434
	GSM1019435
	GSM1019436
	GSM1019437
	GSM1019438
	GSM1019439
	GSM1019440
	GSM1019441
	GSM1019442
	GSM1019443
	GSM1019444
	GSM1019445
	GSM1019446
	GSM1019447
	GSM1019448
	GSM1019449
	GSM1019450
	GSM1019451
	GSM1019452
	GSM1019453
	GSM1019454
	GSM1019455
	GSM1019456
	GSM1019457
	GSM1019458
	GSM1019459
	GSM1019460
	GSM1019461
	GSM1019462
	GSM1019463
	GSM1019464
	GSM1019465
	GSM1019466
	GSM1019467
	GSM1019468
	GSM1019469
	GSM1019470
	GSM1019471
	GSM1019472
	GSM1019473
	GSM1019474
	GSM1019475
	GSM1019476
	GSM1019477
	GSM1019478
	GSM1019479
	GSM1019480
	GSM1019481
	GSM1019482
	GSM1019483
	GSM1019484
	GSM1019485
	GSM1019486
	GSM1019487
	GSM1019488
	GSM1019489
	GSM1019490
	GSM1019491
	GSM1019492
	GSM1019493
	GSM1019494
	GSM1019495
	GSM1019496
	GSM1019497
	GSM1019498
	GSM1019499
	GSM1019500
	GSM1019501
	GSM1019502
	GSM1019503
	GSM1019504
	GSM1019505
	GSM1019506
	GSM1019507
	GSM1019508
	GSM1019509
	GSM1019510
	GSM1019511
	GSM1019512
	GSM1019513
	GSM1019514
	GSM1019515
	GSM1019516
	GSM1019517
	GSM1019518
	GSM1019519
	GSM1019520
	GSM1019521
	GSM1019522
	GSM537330
	GSM537331
	GSM537332
	GSM537333
	GSM537334
	GSM537335
	GSM537336
	GSM537337
	GSM537338
	GSM537339
	GSM537340
	GSM537341
	GSM537342
	GSM537343
	GSM537344
	GSM537345
	GSM537346
	GSM537347
	GSM537348
	GSM537349
	GSM537350
	GSM537351
	GSM537352
	GSM537353
	GSM537354
	GSM537355
	GSM537356
	GSM537357
	GSM537358
	GSM537359
	GSM537360
	GSM537361
	GSM537362
	GSM537363
	GSM537364
	GSM537365
	GSM537366
	GSM537367
	GSM537368
	GSM537369
	GSM537370
	GSM537371
	GSM537372
	GSM537373
	GSM537374
	GSM537375
	GSM537376
	GSM537377
	GSM537378
	GSM537379
	GSM537380
	GSM537381
	GSM537382
	GSM537383
	GSM537384
	GSM537385
	GSM537386
	GSM537387
	GSM537388
	GSM537389
	GSM537390
	GSM537391
	GSM537392
	GSM537393
	GSM537394
	GSM537395
	GSM537396
	GSM537397
	GSM537398
	GSM537399
	GSM537400
	GSM537401
	GSM537402
	GSM537403
	GSM537404
	GSM537405
	GSM537406
	GSM537407
	GSM537408
	GSM537409
	GSM537410
	GSM537411
	GSM537412
	GSM537413
	GSM537414
	GSM537415
	GSM537416
	GSM537417
	GSM537418
	GSM537419
	GSM537420
	GSM537421
	GSM537422
	GSM537423
	GSM537424
	GSM537425
	GSM537426
	GSM537427
	GSM537428
	GSM537429
	GSM537430
	GSM537431
	GSM537432
	GSM537433
	GSM452552
	GSM452553
	GSM452554
	GSM452555
	GSM452556
	GSM452557
	GSM452558
	GSM452559
	GSM452560
	GSM452561
	GSM452562
	GSM452563
	GSM452564
	GSM452565
	GSM452566
	GSM452567
	GSM452568
	GSM452569
	GSM452570
	GSM452571
	GSM452572
	GSM452573
	GSM452574
	GSM452575
	GSM452576
	GSM452577
	GSM452578
	GSM452579
	GSM452580
	GSM452581
	GSM452582
	GSM452583
	GSM452584
	GSM452585
	GSM452586
	GSM452587
	GSM452588
	GSM452589
	GSM452590
	GSM452591
	GSM452592
	GSM452593
	GSM452594
	GSM452595
	GSM452596
	GSM452597
	GSM452598
	GSM452599
	GSM452600
	GSM452601
	GSM452602
	GSM452603
	GSM452604
	GSM452605
	GSM452606
	GSM452607
	GSM452608
	GSM452609
	GSM452610
	GSM452611
	GSM452612
	GSM452613
	GSM452614
	GSM452615
	GSM452616
	GSM452617
	GSM452618
	GSM452619
	GSM452620
	GSM452621
	GSM452622
	GSM452623
	GSM452624
	GSM452625
	GSM452626
	GSM452627
	GSM452628
	SER-SILU-CC-P0004
	SER-SILU-CC-P0005
	SER-SILU-CC-P0007
	SER-SILU-CC-P0010
	SER-SILU-CC-P0011
	SER-SILU-CC-P0013
	SER-SILU-CC-P0016
	SER-SILU-CC-P0018
	SER-SILU-CC-P0020
	SER-SILU-CC-P0023
	SER-SILU-CC-P0024
	SER-SILU-CC-P0027
	SER-SILU-CC-P0030
	SER-SILU-CC-P0031
	SER-SILU-CC-P0032
	SER-SILU-CC-P0037
	SER-SILU-CC-P0040
	SER-SILU-CC-P0045
	SER-SILU-CC-P0047
	SER-SILU-CC-P0050
	SER-SILU-CC-P0051
	SER-SILU-CC-P0053
	SER-SILU-CC-P0056
	SER-SILU-CC-P0057
	SER-SILU-CC-P0058
	SER-SILU-CC-P0061
	SER-SILU-CC-P0062
	SER-SILU-CC-P0063
	SER-SILU-CC-P0070
	SER-SILU-CC-P0074
	SER-SILU-CC-P0075
	SER-SILU-CC-P0076
	SER-SILU-CC-P0079
	SER-SILU-CC-P0080
	SER-SILU-CC-P0084
	SER-SILU-CC-P0100
	SER-SILU-CC-P0102
	SER-SILU-CC-P0104
	SER-SILU-CC-P0106
	SER-SILU-CC-P0107
	SER-SILU-CC-P0109
	SER-SILU-CC-P0110
	SER-SILU-CC-P0112
	SER-SILU-CC-P0113
	SER-SILU-CC-P0114
	SER-SILU-CC-P0116
	SER-SILU-CC-P0125
	SER-SILU-CC-P0127
	SER-SILU-CC-P0128
	SER-SILU-CC-P0129
	SER-SILU-CC-P0131
	SER-SILU-CC-P0132
	SER-SILU-CC-P0133
	SER-SILU-CC-P0134
	SER-SILU-CC-P0135
	SER-SILU-CC-P0136
	SER-SILU-CC-P0137
	SER-SILU-CC-P0138
	SER-SILU-CC-P0140
	SER-SILU-CC-P0142
	SER-SILU-CC-P0143
	SER-SILU-CC-P0144
	SER-SILU-CC-P0145
	SER-SILU-CC-P0147
	SER-SILU-CC-P0148
	SER-SILU-CC-P0149
	SER-SILU-CC-P0156
	SER-SILU-CC-P0157
	SER-SILU-CC-P0158
	SER-SILU-CC-P0159
	SER-SILU-CC-P0161
	SER-SILU-CC-P0165
	SER-SILU-CC-P0167
	SER-SILU-CC-P0169
	SER-SILU-CC-P0173
	SER-SILU-CC-P0174
	SER-SILU-CC-P0176
	SER-SILU-CC-P0178
	SER-SILU-CC-P0181
	SER-SILU-CC-P0185
	SER-SILU-CC-P0188
	SER-SILU-CC-P0190
	SER-SILU-CC-P0191
	SER-SILU-CC-P0192
	SER-SILU-CC-P0193
	SER-SILU-CC-P0198
	SER-SILU-CC-P0200
	SER-SILU-CC-P0201
	SER-SILU-CC-P0205
	SER-SILU-CC-P0207
	SER-SILU-CC-P0210
	SER-SILU-CC-P0211
	SER-SILU-CC-P0212
	SER-SILU-CC-P0214
	SER-SILU-CC-P0215
	SER-SILU-CC-P0218
	SER-SILU-CC-P0219
	SER-SILU-CC-P0223
	SER-SILU-CC-P0225
	SER-SILU-CC-P0228
	SER-SILU-CC-P0229
	SER-SILU-CC-P0231
	SER-SILU-CC-P0232
	SER-SILU-CC-P0233
	SER-SILU-CC-P0234
	SER-SILU-CC-P0236
	SER-SILU-CC-P0238
	SER-SILU-CC-P0242
	SER-SILU-CC-P0246
	SER-SILU-CC-P0247
	SER-SILU-CC-P0248
	SER-SILU-CC-P0252
	SER-SILU-CC-P0253
	SER-SILU-CC-P0254
	SER-SILU-CC-P0256
	SER-SILU-CC-P0258
	SER-SILU-CC-P0260
	SER-SILU-CC-P0261
	SER-SILU-CC-P0265
	SER-SILU-CC-P0266
	SER-SILU-CC-P0268
	SER-SILU-CC-P0269
	SER-SILU-CC-P0270
	SER-SILU-CC-P0271
	SER-SILU-CC-P0273
	SER-SILU-CC-P0274
	SER-SILU-CC-P0275
	SER-SILU-CC-P0276
	SER-SILU-CC-P0278
	SER-SILU-CC-P0280
	SER-SILU-CC-P0281
	SER-SILU-CC-P0283
	SER-SILU-CC-P0286
	SER-SILU-CC-P0287
	SER-SILU-CC-P0288
	SER-SILU-CC-P0292
	SER-SILU-CC-P0293
	SER-SILU-CC-P0294
	SER-SILU-CC-P0295
	SER-SILU-CC-P0297
	SER-SILU-CC-P0299
	SER-SILU-CC-P0305
	SER-SILU-CC-P0309
	SER-SILU-CC-P0310
	SER-SILU-CC-P0311
	SER-SILU-CC-P0313
	SER-SILU-CC-P0314
	SER-SILU-CC-P0319
	SER-SILU-CC-P0320
	SER-SILU-CC-P0322
	SER-SILU-CC-P0323
	SER-SILU-CC-P0325
	SER-SILU-CC-P0326
	SER-SILU-CC-P0327
	SER-SILU-CC-P0328
	SER-SILU-CC-P0329
	SER-SILU-CC-P0330
	SER-SILU-CC-P0331
	SER-SILU-CC-P0332
	SER-SILU-CC-P0333
	SER-SILU-CC-P0334
	SER-SILU-CC-P0335
	SER-SILU-CC-P0339
	SER-SILU-CC-P0340
	SER-SILU-CC-P0341
	SER-SILU-CC-P0342
	SER-SILU-CC-P0343
	SER-SILU-CC-P0344
	SER-SILU-CC-P0345
	SER-SILU-CC-P0346
	SER-SILU-CC-P0349
	SER-SILU-CC-P0351
	SER-SILU-CC-P0352
	SER-SILU-CC-P0353
	SER-SILU-CC-P0354
	SER-SILU-CC-P0357
	SER-SILU-CC-P0360
	SER-SILU-CC-P0361
	SER-SILU-CC-P0366
	SER-SILU-CC-P0368
	SER-SILU-CC-P0369
	SER-SILU-CC-P0370
	SER-SILU-CC-P0372
	SER-SILU-CC-P0375
	SER-SILU-CC-P0377
	SER-SILU-CC-P0386
	SER-SILU-CC-P0387
	SER-SILU-CC-P0388
	SER-SILU-CC-P0389
	SER-SILU-CC-P0390
	SER-SILU-CC-P0391
	SER-SILU-CC-P0392
	SER-SILU-CC-P0393
	SER-SILU-CC-P0395
	SER-SILU-CC-P0396
	SER-SILU-CC-P0397
	SER-SILU-CC-P0398
	SER-SILU-CC-P0400
	SER-SILU-CC-P0401
	SER-SILU-CC-P0402
	SER-SILU-CC-P0403
	SER-SILU-CC-P0404
	SER-SILU-CC-P0406
	SER-SILU-CC-P0407
	SER-SILU-CC-P0408
	SER-SILU-CC-P0410
	SER-SILU-CC-P0413
	SER-SILU-CC-P0415
	SER-SILU-CC-P0417
	SER-SILU-CC-P0418
	SER-SILU-CC-P0420
	SER-SILU-CC-P0422
	SER-SILU-CC-P0424
	SER-SILU-CC-P0427
	SER-SILU-CC-P0428
	SER-SILU-CC-P0429
	SER-SILU-CC-P0431
	SER-SILU-CC-P0433
	SER-SILU-CC-P0434
	SER-SILU-CC-P0435
	SER-SILU-CC-P0439
	SER-SILU-CC-P0440
	SER-SILU-CC-P0441
	SER-SILU-CC-P0442
	SER-SILU-CC-P0446
	SER-SILU-CC-P0450
	SER-SILU-CC-P0451
	CRC0054LMH0000000000R02000
	CRC0057LMH0000000000R02000
	CRC0072LMH0000000000R01000
	CRC0079LMH0000000000R02000
	CRC0081LMH0000000000R03000
	CRC0115LMH0000000000R01000
	CRC0165LMH0000000000R01000
	CRC0207LMH0000000000R01000
	CRC0290PRH0000000000R09000
	CRC0431LMH0000000000R02000
	CRC0539LMH0000000000R01000
	CRC1502LMH0000000000R02000
	CRC0031LMH0000000000R02000
	CRC0071LMH0000000000R01000
	CRC0071PRH0000000000R06000
	CRC0094LMH0000000000R01000
	CRC0094PRH0000000000R01000
	CRC0195PRH0000000000R01000
	CRC0234PRH0000000000R01000
	CRC0238PRH0000000000R01000
	CRC0256PRH0000000000R01000
	CRC0259PRH0000000000R01000
	CRC0263PRH0000000000R01000
	CRC0267PRH0000000000R01000
	CRC0269PRH0000000000R01000
	CRC0272PRH0000000000R01000
	CRC0315PRH0000000000R10000
	CRC0333LMH0000000000R01000
	CRC0340PRH0000000000R01000
	CRC0360PRH0000000000R01000
	CRC0373PRH0000000000R01000
	CRC0374PRH0000000000R01000
	CRC0381PRH0000000000R01000
	CRC0384PRH0000000000R01000
	CRC0393PRH0000000000R01000
	CRC0401PRH0000000000R01000
	CRC0428PRH0000000000R01000
	CRC0438LMH0000000000R05000
	CRC0439PRH0000000000R01000
	CRC0445PRH0000000000R01000
	CRC0460PRH0000000000R01000
	CRC0463PRH0000000000R01000
	CRC0466PRH0000000000R01000
	CRC0468LMH0000000000R01000
	CRC0468PRH0000000000R01000
	CRC0474PRH0000000000R05000
	CRC0481LMH0000000000R01000
	CRC0481PRH0000000000R01000
	CRC0498LMH0000000000R01000
	CRC0498PRH0000000000R01000
	CRC0500PRH0000000000R05000
	CRC0501PRH0000000000R02000
	CRC0506PRH0000000000R01000
	CRC0547PRH0000000000R03000
	CRC0549LMH0000000000R02000
	CRC0566PRH0000000000R01000
	CRC0577PRH0000000000R01000
	CRC0601PRH0000000000R06000
	CRC0622PRH0000000000R01000
	CRC0666PRH0000000000R01000
	CRC0682PRH0000000000R05000
	CRC0683PRH0000000000R01000
	CRC0689PRH0000000000R01000
	CRC0707PRH0000000000R01000
	CRC0714PRH0000000000R02000
	CRC0736PRH0000000000R01000
	CRC0740PRH0000000000R01000
	CRC1264LMH0000000000R01000
	CRC1360LMH0000000000R09000
	CRC1473LMH0000000000R01000
	CRC1562LMH0000000000R01000
	CRC1586LMH0000000000R01000
	CRC1605LMH0000000000R01000
	CRC0076LMH0000000000R02000
	CRC0490LMH0000000000R09000
	CRC0772LMH0000000000R01000
	CRC1241LMH0000000000R05000
	CRC1599LMH0000000000R05000
	CRC1629LMH0000000000R01000
	CRC0095LMH0000000000R01000
	CRC0098LMH0000000000R01000
	CRC0102LMH0000000000R06000
	CRC0123LMH0000000000R01000
	CRC0150LMH0000000000R01000
	CRC0219LMH0000000000R05000
	CRC0262LMH0000000000R01000
	CRC0291LMH0000000000R01000
	CRC0399LMH0000000000R01000
	CRC0404LMH0000000000R09000
	CRC0419LMH0000000000R09000
	CRC0440LMH0000000000R05000
	CRC0456LMH0000000000R01000
	CRC0493LMH0000000000R05000
	CRC0516LMH0000000000R05000
	CRC0771LMH0000000000R05000
	CRC1257LMH0000000000R01000
	CRC1313LMH0000000000R05000
	CRC1331LMH0000000000R09000
	CRC1350LMH0000000000R01000
	CRC1451LMH0000000000R01000
	CRC1472LMH0000000000R01000
	CRC1620LMH0000000000R02000
	CRC1917LMH0000000000R01000
	CRC0024LMH0000000000R10000
	CRC0028LMH0000000000R02000
	CRC0050LMH0000000000R02000
	CRC0050PRH0000000000R04000
	CRC0051LMH0000000000R02000
	CRC0053LMH0000000000R02000
	CRC0053PRH0000000000R04000
	CRC0077LMH0000000000R01000
	CRC0166LMH0000000000R02000
	CRC0306LMH0000000000R01000
	CRC0356LMH0000000000R01000
	CRC0574LMH0000000000R01000
	CRC1182LMH0000000000R01000
	CRC1182PRH0000000000R01000
	CRC1624LMH0000000000R01000
	CRC1624PRH0000000000R05000

## Sheet: Table S6
	sample_id	cluster	neighbor	sil_width
1	GSM2179087	1	2	0.0401536
2	GSM2179088	1	2	0.0410433
3	GSM2179089	1	2	0.0323343
4	GSM2179090	1	2	0.0381326
5	GSM2179091	1	2	0.0361162
6	GSM2179092	1	2	0.0312249
7	GSM2179093	1	2	0.0396251
8	GSM2179094	1	2	0.0414064
9	GSM2179095	1	2	0.0362214
10	GSM2179096	1	2	0.0380143
11	GSM2179097	1	2	0.0388937
12	GSM2179098	1	2	0.0345702
13	GSM2179099	1	2	0.0381671
14	GSM2179100	1	2	0.0348763
15	GSM2179101	1	2	0.0331601
16	GSM2179102	1	2	0.0361203
17	GSM2179103	1	2	0.036484
18	GSM2179104	1	2	0.0410448
19	GSM2179105	1	2	0.0388644
20	GSM2179106	1	2	0.0386291
21	GSM2179107	1	2	0.0420235
22	GSM2179108	1	2	0.0381862
23	GSM2179109	1	2	0.0366476
24	GSM2179110	1	2	0.0366409
25	GSM2179111	1	2	0.0402415
26	GSM2179112	1	2	0.0412375
27	GSM2179113	1	2	0.0368334
28	GSM2179114	1	2	0.0302117
29	GSM2179115	1	2	0.0355254
30	GSM2179116	1	2	0.0361509
31	GSM2179117	1	2	0.0363189
32	GSM2179118	1	2	0.0320352
33	GSM2179119	1	2	0.036743
34	GSM2179120	1	2	0.0386443
35	GSM2179121	1	2	0.032876
36	GSM2179122	1	2	0.0337956
37	GSM2179123	1	2	0.0376824
38	GSM2179124	1	2	0.0278544
39	GSM2179125	1	2	0.0317458
40	GSM2179126	1	2	0.0378981
41	GSM2179127	1	2	0.0384967
42	GSM2179128	1	2	0.0379321
43	GSM2179129	1	2	0.0399631
44	GSM2179130	1	2	0.0344381
45	GSM2179131	1	2	0.0348127
46	GSM2179132	1	2	0.0382555
47	GSM2179133	1	2	0.0372397
48	GSM2179134	1	2	0.0280584
49	GSM2179135	1	2	0.0398111
50	GSM2179136	1	2	0.0372557
51	GSM2179137	1	2	0.0375806
52	GSM2179138	1	2	0.030977
53	GSM2179139	1	2	0.0407379
54	GSM2179140	1	2	0.0349274
55	GSM2179141	1	2	0.0375048
56	GSM2179142	1	2	0.0352577
57	GSM2179143	1	2	0.0341764
58	GSM2179144	1	2	0.0366755
59	GSM2179145	1	2	0.0350038
60	GSM2179146	1	2	0.0368957
61	GSM2179147	1	2	0.0318002
62	GSM2179148	1	2	0.031443
63	GSM2179149	1	2	0.0362415
64	GSM2179150	1	2	0.0356955
65	GSM2179151	1	2	0.036664
66	GSM2179152	1	2	0.0380774
67	GSM2179153	1	2	0.0349549
68	GSM2179154	1	2	0.0343621
69	GSM2179155	1	2	0.0337872
70	GSM2179156	1	2	0.0379795
71	GSM2179157	1	2	0.0298473
72	GSM2179158	1	2	0.0254796
73	GSM2179159	1	2	0.0381569
74	GSM2179160	1	2	0.0271548
75	GSM2179161	1	2	0.0367109
76	GSM2179162	1	2	0.0404435
77	GSM2179163	1	2	0.0327158
78	GSM2179164	1	2	0.0399913
79	GSM2179165	1	2	0.0337572
80	GSM2179166	1	2	0.0351374
81	GSM2179167	1	2	0.035764
82	GSM2179168	1	2	0.0321347
83	GSM2179169	1	2	0.0351867
84	GSM2179170	1	2	0.0356236
85	GSM2179171	1	2	0.0401342
86	GSM2179172	1	2	0.0390216
87	GSM2179173	1	2	0.0389219
88	GSM2179174	1	2	0.0335919
89	GSM2179175	1	2	0.0411024
90	GSM2179176	1	2	0.0262011
91	GSM2179177	1	2	0.0382876
92	GSM2179178	1	2	0.036245
93	GSM2179179	1	2	0.0353562
94	GSM2179180	1	2	0.0400683
95	GSM2179181	1	2	0.0423577
96	GSM2179182	1	2	0.0363088
97	GSM2179183	1	2	0.0384745
98	GSM2179184	1	2	0.0365593
99	GSM2179185	1	2	0.0398867
100	GSM2179186	1	2	0.0378824
101	GSM2179187	1	2	0.0371072
102	GSM2179188	1	2	0.0370121
103	GSM2179189	1	2	0.034656
104	GSM2179190	1	2	0.0281562
105	GSM2179191	1	2	0.0417587
106	GSM2179192	1	2	0.0294197
107	GSM2179193	1	2	0.0358091
108	GSM2179194	1	2	0.034931
109	GSM2179195	1	2	0.0333831
110	GSM2179196	1	2	0.0369266
111	GSM2179197	1	2	0.0352317
112	GSM2179198	1	2	0.0350609
113	GSM2179199	1	2	0.0406612
114	GSM2179200	1	2	0.0383268
115	GSM2179201	1	2	0.0345196
116	GSM2179202	1	2	0.0360119
117	GSM2179203	1	2	0.0310549
118	GSM2179204	1	2	0.0204238
119	GSM2179205	1	2	0.03676
120	GSM2179206	1	2	0.0318591
121	GSM2179207	1	2	0.0360848
122	GSM2179208	1	2	0.0367464
123	GSM2179209	1	2	0.0332253
124	GSM2179210	1	2	0.0373376
125	GSM2179211	1	2	0.0353602
126	GSM2179212	1	2	0.032452
127	GSM2179213	1	2	0.0390465
128	GSM2179214	1	2	0.0348591
129	GSM2179215	1	2	0.0298656
130	GSM2179216	1	2	0.039409
131	GSM2179217	1	2	0.0412211
132	GSM2179218	1	2	0.0384366
133	GSM2179219	1	2	0.0413195
134	GSM2179220	1	2	0.0377824
135	GSM2179221	1	2	0.0395606
136	GSM2179222	1	2	0.0344271
137	GSM2179223	1	2	0.0378543
138	GSM2179224	1	2	0.0383162
139	GSM2179225	1	2	0.0391344
140	GSM2179226	1	2	0.0347079
141	GSM2179227	1	2	0.028678
142	GSM2179228	1	2	0.035214
143	GSM2179229	1	2	0.0389984
144	GSM2179230	1	2	0.0362107
145	GSM2179231	1	2	0.0374145
146	GSM2179232	1	2	0.0356293
147	GSM2179233	1	2	0.0336205
148	GSM2179234	1	2	0.0351231
149	GSM2179235	1	2	0.0336819
150	GSM2179236	1	2	0.0355418
151	GSM687467	1	2	0.0713992
152	GSM687468	1	2	0.0571377
153	GSM687469	1	2	0.0667952
154	GSM687470	1	2	0.0681571
155	GSM687471	1	2	0.0689107
156	GSM687472	1	2	0.0688284
157	GSM687473	1	2	0.0588217
158	GSM687474	1	2	0.0764936
159	GSM687475	1	2	0.0474069
160	GSM687476	1	2	0.0745398
161	GSM687477	1	2	0.0772642
162	GSM687478	1	2	0.071699
163	GSM687479	1	2	0.0630654
164	GSM687480	1	2	0.0641776
165	GSM687481	1	2	0.0716761
166	GSM687482	1	2	0.072633
167	GSM687483	1	2	0.0720471
168	GSM687484	1	2	0.0623303
169	GSM687485	1	2	0.0545327
170	GSM687486	1	2	0.0664668
171	GSM687487	1	2	0.069502
172	GSM687488	1	2	0.0744943
173	GSM687489	1	2	0.0673311
174	GSM687490	1	2	0.0756216
175	GSM687491	1	2	0.0640342
176	GSM687492	1	2	0.0568234
177	GSM687493	1	2	0.0735298
178	GSM687494	1	2	0.0556925
179	GSM687495	1	2	0.0680874
180	GSM687496	1	2	0.0673609
181	GSM687497	1	2	0.0682615
182	GSM687498	1	2	0.0698732
183	GSM687499	1	2	0.0794456
184	GSM687500	1	2	0.0713317
185	GSM687501	1	2	0.0751818
186	GSM687502	1	2	0.0741218
187	GSM687503	1	2	0.0742715
188	GSM687504	1	2	0.0580141
189	GSM687505	1	2	0.0565939
Showing 1 to 20 of 1,077 entries, 3 total columns	GSM687506
	GSM687507
	GSM687508
	GSM687509
	GSM687510
	GSM687511
	GSM687512
	GSM687513
	GSM687514
	GSM687515
	GSM687516
	GSM687517
	GSM687518
	GSM687519
	GSM687520
	GSM687521
	GSM687522
	GSM687523
	GSM687524
	GSM687525
	GSM687526
	GSM687527
	GSM687528
	GSM687529
	GSM687530
	GSM687531
	GSM687532
	GSM687533
	GSM687534
	GSM687535
	GSM687536
	GSM687537
	GSM687538
	GSM687539
	GSM687540
	GSM687541
	GSM687542
	GSM687543
	GSM687544
	GSM687545
	GSM687546
	GSM687547
	GSM687548
	GSM687549
	GSM687550
	GSM687551
	GSM687552
	GSM687553
	GSM687554
	GSM687555
	GSM687556
	GSM687557
	GSM687558
	GSM687559
	GSM687560
	GSM687561
	GSM687562
	GSM687563
	GSM687564
	GSM687565
	GSM687566
	GSM687567
	GSM687568
	GSM687569
	GSM687570
	GSM687571
	GSM687572
	GSM687573
	GSM687574
	GSM687575
	GSM687576
	GSM687577
	GSM687578
	GSM687579
	GSM687580
	GSM687581
	GSM1830790
	GSM1830791
	GSM1830792
	GSM1830793
	GSM1830794
	GSM1830795
	GSM1830796
	GSM1830797
	GSM1830798
	GSM1830799
	GSM1830800
	GSM1830801
	GSM1830802
	GSM1830803
	GSM1830804
	GSM1830805
	GSM1830806
	GSM1830807
	GSM1830808
	GSM1830809
	GSM1830810
	GSM1830811
	GSM1830812
	GSM1830813
	GSM1830814
	GSM1830815
	GSM1830816
	GSM1830817
	GSM1830818
	GSM1830819
	GSM1830820
	GSM1830821
	GSM1830822
	GSM1830823
	GSM1830824
	GSM1830825
	GSM1830826
	GSM1830827
	GSM1830828
	GSM1830829
	GSM1830830
	GSM1830831
	GSM1830832
	GSM1830833
	GSM1830834
	GSM1830835
	GSM1830836
	GSM1830837
	GSM1830838
	GSM1830839
	GSM1830840
	GSM1830841
	GSM1830842
	GSM1830843
	GSM1830844
	GSM1830845
	GSM1830846
	GSM1830847
	GSM1830848
	GSM1830849
	GSM1830850
	GSM1830851
	GSM1830852
	GSM1830853
	GSM1830854
	GSM1830855
	GSM1830856
	GSM1830857
	GSM1830858
	GSM1830859
	GSM1830860
	GSM1830861
	GSM1830862
	GSM1830863
	GSM1830864
	GSM1830865
	GSM1830866
	GSM1830867
	GSM1830868
	GSM1830869
	GSM1830870
	GSM1830871
	GSM1830872
	GSM1830873
	GSM1830874
	GSM1830875
	GSM1830876
	GSM1830877
	GSM1830878
	GSM1830879
	GSM1830880
	GSM1830881
	GSM1830882
	GSM1830883
	GSM1830884
	GSM1830885
	GSM1830886
	GSM1830887
	GSM1830888
	GSM1830889
	GSM1830890
	GSM1830891
	GSM1830892
	GSM1830893
	GSM1830894
	GSM1830895
	GSM1830896
	GSM1830897
	GSM1830898
	GSM1830899
	GSM1830900
	GSM1830901
	GSM1830902
	GSM1830903
	GSM1830904
	GSM1830905
	GSM1830906
	GSM1830907
	GSM1830908
	GSM1830909
	GSM1830910
	GSM1830911
	GSM1830912
	GSM1830913
	GSM1830914
	GSM1830915
	GSM1830916
	GSM1830917
	GSM1830918
	GSM1830919
	GSM1830920
	GSM1830921
	GSM1830922
	GSM1830923
	GSM1830924
	GSM1830925
	GSM1830926
	GSM1830927
	GSM1830928
	GSM1830929
	GSM1830930
	GSM1830931
	GSM1830932
	GSM1830933
	GSM1830934
	GSM1830935
	GSM1830936
	GSM1830937
	GSM1830938
	GSM1830939
	GSM1830940
	GSM1830941
	GSM1019390
	GSM1019391
	GSM1019392
	GSM1019393
	GSM1019394
	GSM1019395
	GSM1019396
	GSM1019397
	GSM1019398
	GSM1019399
	GSM1019400
	GSM1019401
	GSM1019402
	GSM1019403
	GSM1019404
	GSM1019405
	GSM1019406
	GSM1019407
	GSM1019408
	GSM1019409
	GSM1019410
	GSM1019411
	GSM1019412
	GSM1019413
	GSM1019414
	GSM1019415
	GSM1019416
	GSM1019417
	GSM1019418
	GSM1019419
	GSM1019420
	GSM1019421
	GSM1019422
	GSM1019423
	GSM1019424
	GSM1019425
	GSM1019426
	GSM1019427
	GSM1019428
	GSM1019429
	GSM1019430
	GSM1019431
	GSM1019432
	GSM1019433
	GSM1019434
	GSM1019435
	GSM1019436
	GSM1019437
	GSM1019438
	GSM1019439
	GSM1019440
	GSM1019441
	GSM1019442
	GSM1019443
	GSM1019444
	GSM1019445
	GSM1019446
	GSM1019447
	GSM1019448
	GSM1019449
	GSM1019450
	GSM1019451
	GSM1019452
	GSM1019453
	GSM1019454
	GSM1019455
	GSM1019456
	GSM1019457
	GSM1019458
	GSM1019459
	GSM1019460
	GSM1019461
	GSM1019462
	GSM1019463
	GSM1019464
	GSM1019465
	GSM1019466
	GSM1019467
	GSM1019468
	GSM1019469
	GSM1019470
	GSM1019471
	GSM1019472
	GSM1019473
	GSM1019474
	GSM1019475
	GSM1019476
	GSM1019477
	GSM1019478
	GSM1019479
	GSM1019480
	GSM1019481
	GSM1019482
	GSM1019483
	GSM1019484
	GSM1019485
	GSM1019486
	GSM1019487
	GSM1019488
	GSM1019489
	GSM1019490
	GSM1019491
	GSM1019492
	GSM1019493
	GSM1019494
	GSM1019495
	GSM1019496
	GSM1019497
	GSM1019498
	GSM1019499
	GSM1019500
	GSM1019501
	GSM1019502
	GSM1019503
	GSM1019504
	GSM1019505
	GSM1019506
	GSM1019507
	GSM1019508
	GSM1019509
	GSM1019510
	GSM1019511
	GSM1019512
	GSM1019513
	GSM1019514
	GSM1019515
	GSM1019516
	GSM1019517
	GSM1019518
	GSM1019519
	GSM1019520
	GSM1019521
	GSM1019522
	GSM537330
	GSM537331
	GSM537332
	GSM537333
	GSM537334
	GSM537335
	GSM537336
	GSM537337
	GSM537338
	GSM537339
	GSM537340
	GSM537341
	GSM537342
	GSM537343
	GSM537344
	GSM537345
	GSM537346
	GSM537347
	GSM537348
	GSM537349
	GSM537350
	GSM537351
	GSM537352
	GSM537353
	GSM537354
	GSM537355
	GSM537356
	GSM537357
	GSM537358
	GSM537359
	GSM537360
	GSM537361
	GSM537362
	GSM537363
	GSM537364
	GSM537365
	GSM537366
	GSM537367
	GSM537368
	GSM537369
	GSM537370
	GSM537371
	GSM537372
	GSM537373
	GSM537374
	GSM537375
	GSM537376
	GSM537377
	GSM537378
	GSM537379
	GSM537380
	GSM537381
	GSM537382
	GSM537383
	GSM537384
	GSM537385
	GSM537386
	GSM537387
	GSM537388
	GSM537389
	GSM537390
	GSM537391
	GSM537392
	GSM537393
	GSM537394
	GSM537395
	GSM537396
	GSM537397
	GSM537398
	GSM537399
	GSM537400
	GSM537401
	GSM537402
	GSM537403
	GSM537404
	GSM537405
	GSM537406
	GSM537407
	GSM537408
	GSM537409
	GSM537410
	GSM537411
	GSM537412
	GSM537413
	GSM537414
	GSM537415
	GSM537416
	GSM537417
	GSM537418
	GSM537419
	GSM537420
	GSM537421
	GSM537422
	GSM537423
	GSM537424
	GSM537425
	GSM537426
	GSM537427
	GSM537428
	GSM537429
	GSM537430
	GSM537431
	GSM537432
	GSM537433
	GSM452552
	GSM452553
	GSM452554
	GSM452555
	GSM452556
	GSM452557
	GSM452558
	GSM452559
	GSM452560
	GSM452561
	GSM452562
	GSM452563
	GSM452564
	GSM452565
	GSM452566
	GSM452567
	GSM452568
	GSM452569
	GSM452570
	GSM452571
	GSM452572
	GSM452573
	GSM452574
	GSM452575
	GSM452576
	GSM452577
	GSM452578
	GSM452579
	GSM452580
	GSM452581
	GSM452582
	GSM452583
	GSM452584
	GSM452585
	GSM452586
	GSM452587
	GSM452588
	GSM452589
	GSM452590
	GSM452591
	GSM452592
	GSM452593
	GSM452594
	GSM452595
	GSM452596
	GSM452597
	GSM452598
	GSM452599
	GSM452600
	GSM452601
	GSM452602
	GSM452603
	GSM452604
	GSM452605
	GSM452606
	GSM452607
	GSM452608
	GSM452609
	GSM452610
	GSM452611
	GSM452612
	GSM452613
	GSM452614
	GSM452615
	GSM452616
	GSM452617
	GSM452618
	GSM452619
	GSM452620
	GSM452621
	GSM452622
	GSM452623
	GSM452624
	GSM452625
	GSM452626
	GSM452627
	GSM452628
	SER-SILU-CC-P0004
	SER-SILU-CC-P0005
	SER-SILU-CC-P0007
	SER-SILU-CC-P0010
	SER-SILU-CC-P0011
	SER-SILU-CC-P0013
	SER-SILU-CC-P0016
	SER-SILU-CC-P0018
	SER-SILU-CC-P0020
	SER-SILU-CC-P0023
	SER-SILU-CC-P0024
	SER-SILU-CC-P0027
	SER-SILU-CC-P0030
	SER-SILU-CC-P0031
	SER-SILU-CC-P0032
	SER-SILU-CC-P0037
	SER-SILU-CC-P0040
	SER-SILU-CC-P0045
	SER-SILU-CC-P0047
	SER-SILU-CC-P0050
	SER-SILU-CC-P0051
	SER-SILU-CC-P0053
	SER-SILU-CC-P0056
	SER-SILU-CC-P0057
	SER-SILU-CC-P0058
	SER-SILU-CC-P0061
	SER-SILU-CC-P0062
	SER-SILU-CC-P0063
	SER-SILU-CC-P0070
	SER-SILU-CC-P0074
	SER-SILU-CC-P0075
	SER-SILU-CC-P0076
	SER-SILU-CC-P0079
	SER-SILU-CC-P0080
	SER-SILU-CC-P0084
	SER-SILU-CC-P0100
	SER-SILU-CC-P0102
	SER-SILU-CC-P0104
	SER-SILU-CC-P0106
	SER-SILU-CC-P0107
	SER-SILU-CC-P0109
	SER-SILU-CC-P0110
	SER-SILU-CC-P0112
	SER-SILU-CC-P0113
	SER-SILU-CC-P0114
	SER-SILU-CC-P0116
	SER-SILU-CC-P0125
	SER-SILU-CC-P0127
	SER-SILU-CC-P0128
	SER-SILU-CC-P0129
	SER-SILU-CC-P0131
	SER-SILU-CC-P0132
	SER-SILU-CC-P0133
	SER-SILU-CC-P0134
	SER-SILU-CC-P0135
	SER-SILU-CC-P0136
	SER-SILU-CC-P0137
	SER-SILU-CC-P0138
	SER-SILU-CC-P0140
	SER-SILU-CC-P0142
	SER-SILU-CC-P0143
	SER-SILU-CC-P0144
	SER-SILU-CC-P0145
	SER-SILU-CC-P0147
	SER-SILU-CC-P0148
	SER-SILU-CC-P0149
	SER-SILU-CC-P0156
	SER-SILU-CC-P0157
	SER-SILU-CC-P0158
	SER-SILU-CC-P0159
	SER-SILU-CC-P0161
	SER-SILU-CC-P0165
	SER-SILU-CC-P0167
	SER-SILU-CC-P0169
	SER-SILU-CC-P0173
	SER-SILU-CC-P0174
	SER-SILU-CC-P0176
	SER-SILU-CC-P0178
	SER-SILU-CC-P0181
	SER-SILU-CC-P0185
	SER-SILU-CC-P0188
	SER-SILU-CC-P0190
	SER-SILU-CC-P0191
	SER-SILU-CC-P0192
	SER-SILU-CC-P0193
	SER-SILU-CC-P0198
	SER-SILU-CC-P0200
	SER-SILU-CC-P0201
	SER-SILU-CC-P0205
	SER-SILU-CC-P0207
	SER-SILU-CC-P0210
	SER-SILU-CC-P0211
	SER-SILU-CC-P0212
	SER-SILU-CC-P0214
	SER-SILU-CC-P0215
	SER-SILU-CC-P0218
	SER-SILU-CC-P0219
	SER-SILU-CC-P0223
	SER-SILU-CC-P0225
	SER-SILU-CC-P0228
	SER-SILU-CC-P0229
	SER-SILU-CC-P0231
	SER-SILU-CC-P0232
	SER-SILU-CC-P0233
	SER-SILU-CC-P0234
	SER-SILU-CC-P0236
	SER-SILU-CC-P0238
	SER-SILU-CC-P0242
	SER-SILU-CC-P0246
	SER-SILU-CC-P0247
	SER-SILU-CC-P0248
	SER-SILU-CC-P0252
	SER-SILU-CC-P0253
	SER-SILU-CC-P0254
	SER-SILU-CC-P0256
	SER-SILU-CC-P0258
	SER-SILU-CC-P0260
	SER-SILU-CC-P0261
	SER-SILU-CC-P0265
	SER-SILU-CC-P0266
	SER-SILU-CC-P0268
	SER-SILU-CC-P0269
	SER-SILU-CC-P0270
	SER-SILU-CC-P0271
	SER-SILU-CC-P0273
	SER-SILU-CC-P0274
	SER-SILU-CC-P0275
	SER-SILU-CC-P0276
	SER-SILU-CC-P0278
	SER-SILU-CC-P0280
	SER-SILU-CC-P0281
	SER-SILU-CC-P0283
	SER-SILU-CC-P0286
	SER-SILU-CC-P0287
	SER-SILU-CC-P0288
	SER-SILU-CC-P0292
	SER-SILU-CC-P0293
	SER-SILU-CC-P0294
	SER-SILU-CC-P0295
	SER-SILU-CC-P0297
	SER-SILU-CC-P0299
	SER-SILU-CC-P0305
	SER-SILU-CC-P0309
	SER-SILU-CC-P0310
	SER-SILU-CC-P0311
	SER-SILU-CC-P0313
	SER-SILU-CC-P0314
	SER-SILU-CC-P0319
	SER-SILU-CC-P0320
	SER-SILU-CC-P0322
	SER-SILU-CC-P0323
	SER-SILU-CC-P0325
	SER-SILU-CC-P0326
	SER-SILU-CC-P0327
	SER-SILU-CC-P0328
	SER-SILU-CC-P0329
	SER-SILU-CC-P0330
	SER-SILU-CC-P0331
	SER-SILU-CC-P0332
	SER-SILU-CC-P0333
	SER-SILU-CC-P0334
	SER-SILU-CC-P0335
	SER-SILU-CC-P0339
	SER-SILU-CC-P0340
	SER-SILU-CC-P0341
	SER-SILU-CC-P0342
	SER-SILU-CC-P0343
	SER-SILU-CC-P0344
	SER-SILU-CC-P0345
	SER-SILU-CC-P0346
	SER-SILU-CC-P0349
	SER-SILU-CC-P0351
	SER-SILU-CC-P0352
	SER-SILU-CC-P0353
	SER-SILU-CC-P0354
	SER-SILU-CC-P0357
	SER-SILU-CC-P0360
	SER-SILU-CC-P0361
	SER-SILU-CC-P0366
	SER-SILU-CC-P0368
	SER-SILU-CC-P0369
	SER-SILU-CC-P0370
	SER-SILU-CC-P0372
	SER-SILU-CC-P0375
	SER-SILU-CC-P0377
	SER-SILU-CC-P0386
	SER-SILU-CC-P0387
	SER-SILU-CC-P0388
	SER-SILU-CC-P0389
	SER-SILU-CC-P0390
	SER-SILU-CC-P0391
	SER-SILU-CC-P0392
	SER-SILU-CC-P0393
	SER-SILU-CC-P0395
	SER-SILU-CC-P0396
	SER-SILU-CC-P0397
	SER-SILU-CC-P0398
	SER-SILU-CC-P0400
	SER-SILU-CC-P0401
	SER-SILU-CC-P0402
	SER-SILU-CC-P0403
	SER-SILU-CC-P0404
	SER-SILU-CC-P0406
	SER-SILU-CC-P0407
	SER-SILU-CC-P0408
	SER-SILU-CC-P0410
	SER-SILU-CC-P0413
	SER-SILU-CC-P0415
	SER-SILU-CC-P0417
	SER-SILU-CC-P0418
	SER-SILU-CC-P0420
	SER-SILU-CC-P0422
	SER-SILU-CC-P0424
	SER-SILU-CC-P0427
	SER-SILU-CC-P0428
	SER-SILU-CC-P0429
	SER-SILU-CC-P0431
	SER-SILU-CC-P0433
	SER-SILU-CC-P0434
	SER-SILU-CC-P0435
	SER-SILU-CC-P0439
	SER-SILU-CC-P0440
	SER-SILU-CC-P0441
	SER-SILU-CC-P0442
	SER-SILU-CC-P0446
	SER-SILU-CC-P0450
	SER-SILU-CC-P0451
	CRC0054LMH0000000000R02000
	CRC0057LMH0000000000R02000
	CRC0072LMH0000000000R01000
	CRC0079LMH0000000000R02000
	CRC0081LMH0000000000R03000
	CRC0115LMH0000000000R01000
	CRC0165LMH0000000000R01000
	CRC0207LMH0000000000R01000
	CRC0290PRH0000000000R09000
	CRC0431LMH0000000000R02000
	CRC0539LMH0000000000R01000
	CRC1502LMH0000000000R02000
	CRC0031LMH0000000000R02000
	CRC0071LMH0000000000R01000
	CRC0071PRH0000000000R06000
	CRC0094LMH0000000000R01000
	CRC0094PRH0000000000R01000
	CRC0195PRH0000000000R01000
	CRC0234PRH0000000000R01000
	CRC0238PRH0000000000R01000
	CRC0256PRH0000000000R01000
	CRC0259PRH0000000000R01000
	CRC0263PRH0000000000R01000
	CRC0267PRH0000000000R01000
	CRC0269PRH0000000000R01000
	CRC0272PRH0000000000R01000
	CRC0315PRH0000000000R10000
	CRC0333LMH0000000000R01000
	CRC0340PRH0000000000R01000
	CRC0360PRH0000000000R01000
	CRC0373PRH0000000000R01000
	CRC0374PRH0000000000R01000
	CRC0381PRH0000000000R01000
	CRC0384PRH0000000000R01000
	CRC0393PRH0000000000R01000
	CRC0401PRH0000000000R01000
	CRC0428PRH0000000000R01000
	CRC0438LMH0000000000R05000
	CRC0439PRH0000000000R01000
	CRC0445PRH0000000000R01000
	CRC0460PRH0000000000R01000
	CRC0463PRH0000000000R01000
	CRC0466PRH0000000000R01000
	CRC0468LMH0000000000R01000
	CRC0468PRH0000000000R01000
	CRC0474PRH0000000000R05000
	CRC0481LMH0000000000R01000
	CRC0481PRH0000000000R01000
	CRC0498LMH0000000000R01000
	CRC0498PRH0000000000R01000
	CRC0500PRH0000000000R05000
	CRC0501PRH0000000000R02000
	CRC0506PRH0000000000R01000
	CRC0547PRH0000000000R03000
	CRC0549LMH0000000000R02000
	CRC0566PRH0000000000R01000
	CRC0577PRH0000000000R01000
	CRC0601PRH0000000000R06000
	CRC0622PRH0000000000R01000
	CRC0666PRH0000000000R01000
	CRC0682PRH0000000000R05000
	CRC0683PRH0000000000R01000
	CRC0689PRH0000000000R01000
	CRC0707PRH0000000000R01000
	CRC0714PRH0000000000R02000
	CRC0736PRH0000000000R01000
	CRC0740PRH0000000000R01000
	CRC1264LMH0000000000R01000
	CRC1360LMH0000000000R09000
	CRC1473LMH0000000000R01000
	CRC1562LMH0000000000R01000
	CRC1586LMH0000000000R01000
	CRC1605LMH0000000000R01000
	CRC0076LMH0000000000R02000
	CRC0490LMH0000000000R09000
	CRC0772LMH0000000000R01000
	CRC1241LMH0000000000R05000
	CRC1599LMH0000000000R05000
	CRC1629LMH0000000000R01000
	CRC0095LMH0000000000R01000
	CRC0098LMH0000000000R01000
	CRC0102LMH0000000000R06000
	CRC0123LMH0000000000R01000
	CRC0150LMH0000000000R01000
	CRC0219LMH0000000000R05000
	CRC0262LMH0000000000R01000
	CRC0291LMH0000000000R01000
	CRC0399LMH0000000000R01000
	CRC0404LMH0000000000R09000
	CRC0419LMH0000000000R09000
	CRC0440LMH0000000000R05000
	CRC0456LMH0000000000R01000
	CRC0493LMH0000000000R05000
	CRC0516LMH0000000000R05000
	CRC0771LMH0000000000R05000
	CRC1257LMH0000000000R01000
	CRC1313LMH0000000000R05000
	CRC1331LMH0000000000R09000
	CRC1350LMH0000000000R01000
	CRC1451LMH0000000000R01000
	CRC1472LMH0000000000R01000
	CRC1620LMH0000000000R02000
	CRC1917LMH0000000000R01000
	CRC0024LMH0000000000R10000
	CRC0028LMH0000000000R02000
	CRC0050LMH0000000000R02000
	CRC0050PRH0000000000R04000
	CRC0051LMH0000000000R02000
	CRC0053LMH0000000000R02000
	CRC0053PRH0000000000R04000
	CRC0077LMH0000000000R01000
	CRC0166LMH0000000000R02000
	CRC0306LMH0000000000R01000
	CRC0356LMH0000000000R01000
	CRC0574LMH0000000000R01000
	CRC1182LMH0000000000R01000
	CRC1182PRH0000000000R01000
	CRC1624LMH0000000000R01000
	CRC1624PRH0000000000R05000

## Sheet: Table S7
Cross training and validation during model training process
fold	train_acc	val_acc	train_loss	val_loss	test_acc	test_precision	test_recall	test_auc
1	0.954942	0.890173	0.138537	0.395244	0.849711	0.844961	0.947826	0.903748
2	0.972424	0.877907	0.0798419	0.366391	0.877907	0.898305	0.921739	0.938673
3	0.955007	0.848837	0.13334	0.363602	0.860465	0.864	0.93913	0.92418
4	0.937591	0.813953	0.159103	0.44971	0.854651	0.857143	0.93913	0.891076
5	0.937591	0.854651	0.142686	0.410698	0.848837	0.87931	0.894737	0.918179

## Sheet: Table S8
Internal cross-validation on all validation samples
Sample_ID	True_Label	Pred_Probability	Pred_Label
GSM2179202	1	0.576691	1
GSM537418	1	0.938195	1
GSM452611	1	0.794382	1
GSM537345	1	0.997751	1
SER-SILU-CC-P0131	1	0.98894	1
SER-SILU-CC-P0395	1	0.901424	1
GSM2179196	1	0.407106	0
CRC1182PRH0000000000R01000	1	0.818145	1
GSM1830918	1	0.986459	1
GSM452562	0	0.101211	0
GSM2179159	1	0.738844	1
CRC0077LMH0000000000R01000	0	0.985091	1
CRC0481LMH0000000000R01000	0	0.854619	1
GSM1019484	1	0.554753	1
SER-SILU-CC-P0045	1	0.999832	1
GSM2179164	1	0.767661	1
GSM1019518	1	0.849332	1
SER-SILU-CC-P0397	1	0.989432	1
GSM1019404	0	0.0232	0
GSM1019487	1	0.879301	1
GSM1019463	0	0.000909802	0
GSM1019462	0	0.00806476	0
GSM687574	0	0.246868	0
GSM687479	0	0.192201	0
GSM1830795	0	0.645736	1
GSM452613	1	0.359012	0
GSM1830899	1	0.790948	1
GSM452596	1	0.888633	1
GSM1019475	0	0.256278	0
GSM2179132	1	0.718707	1
CRC0050LMH0000000000R02000	0	0.683221	1
CRC0291LMH0000000000R01000	0	0.261526	0
GSM1019448	0	0.00599908	0
GSM1019395	0	0.484826	0
SER-SILU-CC-P0440	1	0.977548	1
GSM687475	1	0.933109	1
GSM1019423	0	0.00496403	0
GSM537403	0	0.599436	1
GSM2179092	0	0.639373	1
GSM452616	0	0.170558	0
GSM452627	1	0.983744	1
CRC0574LMH0000000000R01000	0	0.0263006	0
GSM1830890	0	0.369274	0
GSM537337	1	0.969506	1
SER-SILU-CC-P0133	1	0.997567	1
GSM1830923	1	0.963131	1
CRC0460PRH0000000000R01000	1	0.994971	1
SER-SILU-CC-P0352	1	0.85044	1
GSM537416	0	0.321012	0
SER-SILU-CC-P0161	1	0.200459	0
SER-SILU-CC-P0403	1	0.96955	1
GSM687504	1	0.33273	0
GSM1019464	0	0.0547616	0
CRC0234PRH0000000000R01000	1	0.991904	1
GSM2179141	1	0.743567	1
GSM2179221	0	0.400308	0
SER-SILU-CC-P0434	1	0.999088	1
SER-SILU-CC-P0238	1	0.96549	1
GSM537339	0	0.237655	0
GSM452582	1	0.886066	1
GSM1019434	0	0.0019828	0
GSM1830882	1	0.918532	1
CRC0772LMH0000000000R01000	0	0.232719	0
CRC0094PRH0000000000R01000	1	0.852802	1
SER-SILU-CC-P0410	1	0.926785	1
SER-SILU-CC-P0104	1	0.935064	1
SER-SILU-CC-P0344	1	0.988972	1
GSM687569	1	0.878295	1
GSM452593	1	0.982031	1
GSM2179181	1	0.621942	1
GSM1019507	1	0.866494	1
GSM2179131	1	0.695208	1
CRC0360PRH0000000000R01000	1	0.996386	1
CRC0381PRH0000000000R01000	1	0.97606	1
GSM2179110	1	0.493275	0
GSM687536	1	0.402798	0
GSM1830887	1	0.919777	1
GSM537410	1	0.739393	1
GSM537332	1	0.840062	1
GSM687474	0	0.247911	0
GSM1830908	1	0.628961	1
GSM2179148	0	0.679264	1
SER-SILU-CC-P0178	1	0.999995	1
SER-SILU-CC-P0116	1	0.998059	1
GSM1830845	1	0.997604	1
GSM687490	1	0.96801	1
SER-SILU-CC-P0053	1	0.9888	1
GSM1830863	1	0.984428	1
GSM1019481	0	0.0542153	0
GSM452606	0	0.330338	0
SER-SILU-CC-P0294	1	0.993551	1
GSM2179207	0	0.633852	1
GSM1830904	1	0.988211	1
GSM537423	1	0.985589	1
GSM1830806	1	0.93323	1
GSM1019435	0	0.010488	0
GSM2179200	1	0.646954	1
GSM1019443	0	0.289364	0
SER-SILU-CC-P0283	1	0.993396	1
GSM687493	1	0.790237	1
GSM2179208	0	0.712606	1
GSM1830876	1	0.869287	1
SER-SILU-CC-P0400	1	0.967672	1
SER-SILU-CC-P0135	1	0.771181	1
GSM1830843	0	0.935764	1
SER-SILU-CC-P0275	1	0.959416	1
GSM1019479	0	0.000474277	0
SER-SILU-CC-P0229	1	0.916906	1
GSM687558	1	0.973117	1
GSM1830903	1	0.980209	1
CRC1624LMH0000000000R01000	0	0.00889886	0
GSM452584	0	0.19005	0
SER-SILU-CC-P0368	1	0.639401	1
GSM1830841	1	0.999999	1
CRC0028LMH0000000000R02000	0	0.589632	1
CRC0072LMH0000000000R01000	0	0.197035	0
GSM452573	1	0.975643	1
GSM1019503	1	0.284773	0
GSM1830840	1	0.999882	1
SER-SILU-CC-P0287	1	0.985597	1
GSM2179205	1	0.488765	0
GSM452591	0	0.412735	0
CRC0373PRH0000000000R01000	1	0.557695	1
SER-SILU-CC-P0334	1	0.989471	1
SER-SILU-CC-P0233	1	0.999169	1
SER-SILU-CC-P0351	1	0.975795	1
GSM452607	0	0.615013	1
GSM2179236	0	0.578356	1
SER-SILU-CC-P0427	1	0.977615	1
GSM687506	1	0.935568	1
GSM1830796	1	0.989571	1
GSM2179130	1	0.554572	1
GSM687525	0	0.977317	1
SER-SILU-CC-P0188	1	0.992346	1
GSM1830826	1	0.988533	1
GSM537351	0	0.165408	0
SER-SILU-CC-P0429	1	0.975551	1
GSM2179168	1	0.640066	1
GSM537343	0	0.109859	0
GSM452561	1	0.868325	1
SER-SILU-CC-P0253	1	0.980624	1
GSM687544	1	0.979422	1
GSM452563	0	0.0941141	0
GSM1019465	0	0.634415	1
GSM2179175	1	0.600686	1
GSM1019440	0	0.00835196	0
GSM687548	1	0.905805	1
SER-SILU-CC-P0446	1	0.999222	1
GSM1019408	0	0.0429643	0
GSM2179235	0	0.668699	1
GSM537383	1	0.970435	1
GSM1830867	0	0.98332	1
GSM1830910	1	0.982986	1
GSM537390	1	0.980751	1
GSM537401	0	0.320294	0
CRC0267PRH0000000000R01000	1	0.896217	1
GSM537350	1	0.892499	1
GSM2179192	1	0.637058	1
SER-SILU-CC-P0149	1	0.7779	1
GSM687494	1	0.712962	1
SER-SILU-CC-P0431	1	0.959665	1
GSM452579	0	0.306362	0
CRC0438LMH0000000000R05000	0	0.644782	1
GSM537413	1	0.712333	1
CRC0150LMH0000000000R01000	0	0.144917	0
GSM2179101	1	0.432665	0
GSM452569	1	0.870317	1
SER-SILU-CC-P0260	1	0.953898	1
GSM1830813	1	0.984961	1
GSM537355	1	0.975589	1
SER-SILU-CC-P0010	1	0.998522	1
CRC0219LMH0000000000R05000	0	0.000856552	0
CRC0498PRH0000000000R01000	1	0.956999	1
GSM1830848	1	0.972765	1
CRC0566PRH0000000000R01000	1	0.998667	1
GSM452624	0	0.110418	0
GSM687487	0	0.529838	1
GSM2179160	1	0.484801	0
GSM2179113	1	0.672141	1
SER-SILU-CC-P0278	1	0.990359	1
GSM1830809	1	0.990475	1
GSM687480	0	0.110537	0
GSM687497	1	0.780711	1
GSM452618	1	0.933748	1
GSM537376	1	0.993759	1
SER-SILU-CC-P0340	1	0.561636	1
GSM687470	1	0.798298	1
GSM687467	0	0.158622	0
GSM2179093	1	0.773625	1
GSM2179157	1	0.521179	1
CRC1473LMH0000000000R01000	0	0.340153	0
GSM2179206	1	0.665914	1
GSM1019461	0	0.22378	0
GSM2179146	1	0.368232	0
GSM2179198	1	0.68547	1
GSM2179230	0	0.607706	1
GSM1830900	1	0.656396	1
SER-SILU-CC-P0156	1	0.997975	1
GSM1830897	0	0.61867	1
GSM1019425	0	0.0211463	0
GSM1019496	1	0.842475	1
CRC1472LMH0000000000R01000	0	0.0879614	0
GSM2179105	1	0.677653	1
CRC1264LMH0000000000R01000	0	0.655933	1
GSM687578	0	0.116953	0
GSM452598	0	0.483546	0
GSM687552	0	0.107463	0
GSM537420	0	0.13057	0
GSM1830807	1	0.922051	1
GSM1830883	1	0.833675	1
GSM537375	1	0.997717	1
SER-SILU-CC-P0056	1	0.994602	1
GSM2179182	1	0.662722	1
GSM1830894	1	0.926225	1
GSM452568	1	0.974545	1
GSM537331	1	0.984804	1

## Sheet: Table S9
Result of Extensional Leave-One-Dataset-Out Testing
Left out dataset	AUC	PR AUC	Balanced Accuracy	Precision	Recall	Specificity	F1 score	Brier score	TN	FP	FN	TP
GSE81986	0.53	0.41	0.51	0.5	0.02	0.99	0.04	0.26	99	1	49	1
GSE27854	0.96	0.96	0.93	0.88	0.93	0.93	0.9	0.06	70	5	3	37
GSE71222	0.9	0.78	0.8	0.89	0.62	0.98	0.73	0.07	124	2	10	16
GSE41568	0.92	0.97	0.75	1	0.5	1	0.67	0.25	39	0	47	47
GSE21510	0.99	0.99	0.95	1	0.89	1	0.94	0.04	66	0	4	34
GSE18105	1	1	0.96	0.94	0.97	0.96	0.95	0.03	45	2	1	29
TCGA	0.4	0.13	0.49	0.06	0.31	0.68	0.09	0.25	146	68	9	4
GSE204805	0.75	0.78	0.51	1	0.03	1	0.06	0.39	51	0	66	2

[truncated: 18 more sheets: Table S10, Table S11, Table S12, Table S13, Table S14, Table S15, Table S16, Table S17, Table S18, Table S19, Table S20, Table S21, Table S22, Table S23, Table S24, Table S25, Table S26, Table S27]
